# Supplementary material for: Temperature cues are integrated in a flexible circadian neuropeptidergic feedback circuit to remodel sleep-wake patterns in flies
Source: PLoS Biol. 2024 Dec 2;22(12):e3002918. doi: 10.1371/journal.pbio.3002918 (PMC11611155; doi:10.1371/journal.pbio.3002918)
Supplement: S1 Data — (XLSX) [file pbio.3002918.s001.xlsx]

## Sheet: Figure 1
Figure Labels	1D										1E			1F																		1G			1H										1I			1J
Genotype		LPN-spGal4			CsChrimson			LPN-spGal4>CsChrimson			LPN-spGal4	CsCh.	LPN>CsCh.	LPN-spGal4						Uas-CsChrimson						LPN-spGal4>Uas-CsChrimson						LPN-spGal4	CsCh.	LPN>CsCh.		LPN-spGal4	LPN-spGal4	LPN-spGal4	Uas-ShibTS	Uas-ShibTS	Uas-ShibTS	LPN-spGal4>Uas-ShibTS	LPN-spGal4>Uas-ShibTS	LPN-spGal4>Uas-ShibTS	LPN-spGal4	Uas-ShibTS	LPN-spGal4> Uas-ShibTS	LPN-spGal4
		Mean	SEM	Num	Mean	SEM	Num	Mean	SEM	Num	0.913593	0.889266	1.51142	Baseline			LED On			Baseline			LED On			Baseline			LED On			1.17644	1.41622	0.119864	ZT time	0	0	16	1.25	1.25	16	0.45833	0.45833	24	0.821306	0.827513	0.171696	23℃
	ZT time	0.055556	0.055556	18	0	0	20	0	0	16	1.11817	0.880742	1.52229	Mean	SEM	Num	Mean	SEM	Num	Mean	SEM	Num	Mean	SEM	Num	Mean	SEM	Num	Mean	SEM	Num	1.00799	1.42636	0.112474		0.25	0.25	16	5	2.2583	16	2	0.99455	24	0.878307	0.845878	0.203865	Mean	SEM
		1.5556	1.3388	18	0	0	20	0	0	16	0.962598	1.05954	1.75979	1047.5	39.2598	18	1031.06	32.8271	18	1108.85	25.9707	20	1094.8	22.1159	20	1170.44	32.1947	16	111.125	30.4911	16	1.14349	1.47291	0.388116		3.8125	1.7636	16	12.4375	2.0995	16	4.625	1.9118	24	0.792079	0.862524	0.224839	1110.56	18.9842
		8.2222	2.4167	18	3.7	1.3536	20	0.875	0.63163	16	0.820019	1.06682	1.61916	940.722	58.6257	18	905.833	77.6523	18	1084.15	31.9796	20	1087.65	37.1988	20	1118.56	53.8201	16	29.3125	8.3295	16	1.58303	0.997252	0.04594		10.125	2.5164	16	25.3125	1.431	16	11.9167	2.24	24	0.77921	0.901257	0.311275	990.375	36.8427
		15.2778	2.169	18	12.25	2.25	20	4.625	1.5965	16	0.927992	1.22444	1.82653	590.111	89.8834	18	609.611	88.5261	18	860.45	78.0752	20	911.25	71.3478	20	1006.94	62.9443	16	47.375	9.4846	16	1.33404	0.972589	0.140564		19.125	2.7109	16	26.5	1.4201	16	20.5417	1.9532	24	0.736165	0.87232	0.313835	785.5	96.0313
		21	1.8943	18	17.2	1.9703	20	14.4375	2.0289	16	0.910788	1.06707	1.11361	321.722	71.4352	18	322.611	75.0707	18	523.85	88.5522	20	495.1	78.6169	20	742.125	93.6165	16	39.0625	9.1517	16	1.35604	1.15489	0.274318	3	22.25	2.1631	16	28.375	0.82095	16	26.6667	0.92991	24	0.70676	0.810835	0.354071	515.625	103.479
	3	24.2222	1.2461	18	24.2	1.6199	20	17.5625	1.8618	16	0.930185	1.1893	1.29581	176	67.6953	18	127.722	59.4804	18	328.8	72.6354	20	177.3	53.6542	20	378.125	78.6451	16	30.875	7.4217	16	1.51163	1.05339	0.245414		26.3125	1.1095	16	28.375	1.5596	16	28.1667	0.67477	24	0.78626	0.665532	0.547598	308.312	95.5695
		26.3889	1.4645	18	25.7	1.578	20	20.3125	1.9251	16	0.925558	0.921166	1.33683	76	22.4632	18	61.7778	26.0963	18	115.15	49.6204	20	80.7	33.618	20	199.25	54.3631	16	26.375	4.8946	16	1.41867	1.07461	0.184182		26.1875	1.773	16	27	1.2179	16	27.0417	0.92564	24	0.783069	0.769165	0.648148	180.812	53.3214
		28.5556	0.58979	18	24.35	1.7966	20	22.25	1.5316	16	0.935525	0.841991	1.77719	52.5	28.7962	18	21.2222	11.3254	18	100.7	46.9125	20	21.7	5.8782	20	173.125	56.3859	16	33.75	5.976	16	1.25583	1.51374	0.052799		26.8125	1.0771	16	27.125	1.2512	16	27	1.0408	24	0.880143	0.827586	0.188525	76.6875	29.1348
		27.6111	0.72373	18	22	1.9601	20	20.5625	1.9429	16	0.844298	0.940513	1.90182	10.1111	4.1499	18	35.2778	20.8771	18	83.05	32.8321	20	62.45	24.4778	20	144.188	53.5714	16	28.25	6.0024	16	1.29614	1.42329	0.042239		24.8125	1.5948	16	28.6875	1.1822	16	29.2917	0.38297	24	0.830876	0.743219	0.349544	100.625	54.6544
		28.3889	0.80901	18	22.05	1.4076	20	24.0625	1.6111	16	0.91839	1.10119	1.42446	21.1111	8.8815	18	6.3889	2.789	18	173.15	61.0662	20	82.7	32.4122	20	136.938	46.4436	16	34.8125	8.5397	16	1.50427	1.12853	0.21532		28.5	0.73598	16	27.9375	1.7332	16	28.3333	0.53388	24	0.870813	0.722653	0.379121	60.5	22.0603
		27.0556	1.1757	18	24.25	1.2667	20	20.4375	1.9769	16	1.04555	0.997639	1.36298	16.9444	11.0511	18	24.7778	12.2305	18	131.85	34.5283	20	39.8	16.3372	20	63.4375	22.8599	16	42.625	9.959	16	1.40635	1.29252	0.162292	6	25.875	1.2277	16	29.4375	0.30233	16	28	0.71475	24	0.879487	0.775647	0.41453	108.812	42.9773
	6	26.7222	1.2362	18	25.4	1.6277	20	23.5625	1.4548	16	0.935484	0.847003	1.49432	31.6111	13.1696	18	4.0556	1.8899	18	52.5	11.9313	20	108.45	37.4204	20	207.562	73.9363	16	30.5	6.9071	16	1.5	1.04454	0.113715		27.5625	1.08	16	29.9375	0.0625	16	28.1667	0.53726	24	0.787361	0.886826	0.711429	29.6875	20.9982
		27.8333	0.90478	18	23.8	1.5468	20	22.625	1.1361	16	0.911051	0.968384	1.80591	25.8889	10.8468	18	64.1111	29.9498	18	89.2	53.9342	20	46.25	18.5827	20	66.75	24.1458	16	31.1875	3.9096	16	1.29114	1.22123	0.098384		28.375	0.50724	16	27.375	1.6454	16	28.75	0.39586	24	0.848015	0.78578	0.274529	90.25	33.1653
		27.7222	1.3181	18	24.75	1.2935	20	20.1875	1.6412	16	0.884886	1.00973	1.19342	14.3889	5.0164	18	31.1667	13.1483	18	116.4	44.0095	20	15.5	4.1691	20	69.6875	20.234	16	35.4375	10.4968	16	1.4432	1.31087	0.168848		28.0625	1.2532	16	26.625	2.0101	16	27.9167	0.83821	24	0.644423	0.87247	0.49554	40.5625	22.9701
		26.7778	1.1363	18	26.95	0.96102	20	21	1.6833	16	0.879828	0.971193	1.97139	30.2222	21.812	18	34.7222	7.2975	18	63.15	24.6531	20	67.9	9.1441	20	155.312	41.9857	16	45.625	10.3182	16	1.42168	1.17586	0.061847		25.75	1.5152	16	25.5	1.8841	16	25.375	1.0781	24	0.680788	0.764292	0.207602	19.8125	7.9573
		26.7222	0.87748	18	25.05	1.182	20	21.5	1.6021	16	1.06145	1.09447		45.3333	28.9595	18	53	31.2453	18	27	9.0309	20	34.3	7.6034	20	145	50.8223	16	28.9375	6.2246	16	0.950928	1.2325			23.75	1.4216	16	25.5	1.6406	16	24.5417	1.358	24				33.5	30.5223
		27.0556	1.5749	18	25.4	1.2532	20	19.5	2.0897	16	1.07381	1.01826		27.3889	9.9108	18	56.5	27.1162	18	92.55	33.9179	20	32.8	17.6675	20	127.375	50.0362	16	26.125	5.5699	16	1.00131	1.35823		9	18	3.0083	16	18.25	2.5471	16	16.7083	2.1648	24				67.375	36.9558
	9	22.7222	1.6525	18	23.9	1.5422	20	10.1875	2.1607	16		1.05228		29.5556	16.6312	18	31.2222	17.5551	18	71.5	40.972	20	34.8	6.9622	20	213.812	74.6075	16	39.125	7.9979	16		1.11215			18.375	3.3353	16	17.9375	2.524	16	14.5833	1.7035	24				117.25	39.0522
		19.1111	2.1886	18	19.55	1.7614	20	11.1875	2.4634	16		0.945066		129.556	57.9292	18	34.3889	12.4168	18	102.7	43.4771	20	25.1	5.9506	20	552.688	93.2912	16	23.75	5.5456	16		1.29354			14.1875	2.8184	16	16.0625	2.6871	16	14.125	2.0486	24				345.938	96.4732
		19.6667	2.1888	18	18.75	2.2347	20	12.0625	2.0093	16				270.111	69.2883	18	130.667	49.8304	18	272	63.1042	20	89	45.88	20	502	101.096	16	44.6875	7.2788	16					3.9375	2.0726	16	8.375	2.6831	16	5.0833	1.6307	24				370.062	120.76
		7.1667	1.6866	18	10.85	2.0549	20	0.8125	0.8125	16				240.056	75.2662	18	299.222	64.2781	18	235.55	69.1485	20	121.75	43.3063	20	407.062	70.9377	16	31.125	5.4236	16					1.9375	1.0819	16	2.875	1.4227	16	1.6667	0.61581	24				425.562	88.0241
		1.2778	0.58189	18	0.8	0.5506	20	0	0	16				687.389	65.4818	18	428.333	67.0543	18	595.85	66.4402	20	199.65	73.0708	20	947.625	46.7492	16	30.8125	5.3791	16					0.4375	0.4375	16	0.625	0.625	16	0.25	0.25	24				748.625	79.4874
		0.22222	0.22222	18	1.9	0.79769	20	0	0	16				848.722	50.5823	18	582.056	58.988	18	927.65	51.4732	20	570.55	87.27	20	1086.69	42.0198	16	44.625	11.8261	16				12	0	0	16	0.5	0.5	16	0	0	24				853.125	55.8942
	12	0.27778	0.27778	18	0.95	0.5205	20	0	0	16				919.944	45.8501	18	729.222	59.508	18	805.15	49.2674	20	835.8	56.3679	20	1146.56	35.2408	16	88.375	32.2544	16					13.8125	1.9584	16	1.875	0.96123	16	6.8333	1.5448	24				980.562	41.0429
		2.9444	1.2537	18	0	0	20	0.75	0.52042	16				946.611	58.6547	18	881.389	46.7757	18	883.6	45.5414	20	980.2	38.4721	20	1129.06	25.8809	16	185.375	50.4334	16					25.125	2.4081	16	17.125	2.7278	16	18.5	2.5417	24				1104.81	28.8922
		11.1667	2.4764	18	1.8	0.74197	20	6.875	2.4914	16				782.944	68.9802	18	961.667	40.7027	18	1029.35	24.8176	20	1016.05	37.8689	20	904.188	42.3011	16	224.125	61.1294	16					27.875	1.8616	16	28.375	0.76308	16	24.75	1.7562	24				459.188	70.9321
		21.1111	1.8975	18	16.75	2.1943	20	17.25	2.4656	16				377.611	77.981	18	979.444	39.7344	18	804.6	42.0429	20	1076.4	35.0768	20	543.438	89.6885	16	144.938	66.9493	16					29	0.56273	16	29.4375	0.15729	16	28.6667	0.4112	24				129.062	80.386
		25.1111	0.82798	18	19.9	1.6188	20	24.125	1.8772	16				76.2778	33.3356	18	915.556	44.1299	18	212.75	60.2748	20	1030.1	32.3575	20	209.375	61.6449	16	72.0625	39.0134	16					29.6875	0.11968	16	29.625	0.125	16	27.25	0.9034	24				61.25	58.7925
		24	1.0786	18	22.1	1.3316	20	24.75	1.0062	16				26.9444	3.5942	18	790.722	64.6339	18	89.05	39.7639	20	907.1	49.1773	20	68.0625	29.1169	16	41	8.6023	16				15	29.6875	0.11968	16	28.875	0.30104	16	28.4583	0.55488	24				21.125	18.6259
	15	23.1111	1.1023	18	20.8	1.4153	20	26.0625	1.0102	16				26.1111	4.2356	18	576.389	79.0599	18	38.7	7.4928	20	672.9	66.5456	20	32.25	6.4113	16	28.5625	8.3372	16					29.75	0.1118	16	29.5	0.20412	16	29	0.32969	24				2.5	0.99163
		22.7778	1.2088	18	20.7	1.7031	20	23.5	1.8797	16				36.4444	5.5843	18	393.111	65.6866	18	54	9.4938	20	446.75	79.3701	20	29.25	7.1795	16	25.4375	7.4218	16					29.125	0.43661	16	29.75	0.1118	16	27.75	0.49728	24				2.5	0.99163
		23.5	1.1063	18	23.55	1.155	20	23.75	1.1493	16				52.0556	12.1981	18	242.167	57.7595	18	40	7.2399	20	332.7	61.4485	20	51.875	22.7993	16	41	9.4987	16					29.625	0.15478	16	28.6875	0.57532	16	28.7083	0.53324	24				1.75	0.78793
		23.8889	1.6723	18	21.65	1.6878	20	25.375	1.2003	16				55.5556	26.3577	18	147.556	40.6052	18	37.7	4.6141	20	209.7	60.5843	20	54.9375	19.6536	16	33.6875	7.5761	16					28.625	0.5391	16	28.6875	0.50595	16	28.9167	0.27529	24				6.75	3.0748
		24.3889	1.1523	18	22.3	1.3632	20	22.5625	1.7296	16				79	49.5618	18	91.4444	32.0171	18	41.4	7.2727	20	183.3	54.6442	20	33.375	7.5845	16	29.875	9.1268	16					29.5625	0.20349	16	29.1875	0.26171	16	28.75	0.3084	24				3.625	1.5489
		23.5556	1.3938	18	24.95	1.1931	20	23.5	1.4748	16				45.7778	17.6088	18	128.833	37.5026	18	74.65	28.7711	20	120	39.2026	20	42.0625	9.5453	16	32.3125	8.5375	16				18	29.25	0.25	16	29.4375	0.18186	16	28.4583	0.31839	24				14.3125	7.8908
	18	24.2222	1.272	18	21.9	1.3336	20	24.25	1.1493	16				33.8889	6.9775	18	132.222	55.4702	18	42	16.9207	20	129.85	36.0938	20	52.625	13.1129	16	30.375	11.9142	16					29.5	0.22361	16	29.5	0.20412	16	27.25	1.33	24				6.5625	4.113
		25.2778	1.4321	18	23.65	1.3144	20	25.875	0.97414	16				40.4444	8.6138	18	88.5	30.3582	18	44.75	6.7297	20	98.3	39.3511	20	57.5625	17.274	16	33	7.5233	16					29.1875	0.51006	16	28.875	0.36372	16	28.4167	0.44606	24				5.0625	1.6214
		26.8889	0.75792	18	20.6	2.0097	20	23.875	1.0523	16				25.6667	6.5853	18	63.1667	25.3193	18	49.1	18.1879	20	132.3	40.7118	20	26.625	4.4308	16	24.5	5.6155	16					29.125	0.35208	16	29.0625	0.29536	16	28.3333	0.53047	24				5.25	2.4757
		25.3333	1.2732	18	24.05	1.139	20	23.6875	1.6399	16				30.5556	10.3782	18	82.8333	26.3358	18	130.9	60.5144	20	164.15	53.8702	20	48.125	7.9114	16	35.6875	8.3595	16					29.75	0.1118	16	29.625	0.15478	16	27.5833	0.46593	24				9.3125	4.9739
		25.7222	0.93167	18	24.9	1.3177	20	25.6875	0.72295	16				43.6667	19.7843	18	123.389	46.428	18	39.6	11.9039	20	56.8	35.609	20	42.5625	9.7643	16	28.9375	5.5808	16					29.4375	0.30233	16	28.875	0.42696	16	28.7083	0.30974	24				5.8125	2.1237
		24.3889	1.5554	18	23	1.2587	20	24.4375	1.3196	16				31.0556	5.4338	18	84.1667	27.8309	18	45.6	24.2969	20	68.45	26.246	20	33.625	7.3035	16	33.875	7.7006	16				21	29.375	0.375	16	29.3125	0.43511	16	27.2083	0.85546	24				1.6875	0.76223
	21	25.2778	1.2282	18	23.55	1.4644	20	23.25	2.1975	16				61.5556	25.6981	18	164.444	54.627	18	75.45	32.3153	20	242.8	62.6012	20	68.3125	35.4964	16	23.4375	4.7381	16					29	0.41833	16	28.0625	0.81889	16	25.75	1.0148	24				3.9375	2.0093
		26.5556	0.8753	18	25.6	1.1154	20	22.9375	2.4332	16				39.7222	16.0699	18	105.167	34.0183	18	60.4	23.3262	20	188.25	54.1762	20	82.4375	40.9255	16	34.9375	9.5806	16					28.9375	0.60875	16	28.9375	0.39231	16	22.0833	2.0851	24				4.375	2.1289
		24.9444	1.2166	18	21.35	1.6925	20	19.0625	2.165	16				42.5556	19.0454	18	105.278	64.6508	18	46.7	26.3361	20	295	80.4521	20	109.625	50.3037	16	48.3125	13.187	16					28	0.67082	16	24.125	1.4744	16	19	1.7508	24				8.875	4.2504
		20.8333	1.9221	18	21.45	1.7554	20	15.125	2.7384	16				57.7222	24.9374	18	84.2222	36.7252	18	97.45	40.848	20	349.35	78.6199	20	215.875	67.5979	16	54.75	18.2363	16					29.625	0.1797	16	17.8125	2.8537	16	21.0417	1.9077	24				9.0625	4.4977
		19.3889	2.0835	18	20	2.1039	20	10.0625	2.312	16				100.611	42.6048	18	182	54.0031	18	120.15	53.0849	20	320.9	75.5563	20	273.5	70.8251	16	62.75	20.2374	16					28.9375	0.40279	16	24.1875	1.889	16	21.4167	1.9918	24				20.9375	7.6939
		17.6111	2.3053	18	12.6	2.5219	20	5.5625	2.033	16				154.444	60.824	18	210.056	54.873	18	150.05	50.5718	20	257.05	62.1546	20	454.375	72.3075	16	30.9375	6.7795	16				24	20.8125	1.6488	16	13.5	2.031	16	9.875	2.0627	24				2.75	1.3494
	24	13	2.1843	18	7.55	2.1515	20	6.125	1.9491	16				182.833	52.7597	18	165.611	54.2821	18	408.55	88.9997	20	360.95	79.7401	20	538.438	75.9606	16	60.625	20.7042	16					0	0	16	0.25	0.25	16	0	0	24				19.1875	10.9
		0.16667	0.16667	18	0	0	20	20.75	1.5478	16				374.167	61.6268	18	138.611	49.908	18	607	79.697	20	200	52.8059	20	460.625	64.6031	16	30.0625	7.1417	16					0	0	16	1	0.8756	16	0	0	24				244.938	55.7912
		3.4444	2.0134	18	0	0	20	26.0625	0.95074	16																										0.6875	0.6875	16	0.3125	0.3125	16	0	0	24
		8.3889	2.4762	18	3.4	1.0244	20	23.5	1.2616	16																										0.8125	0.69052	16	0.3125	0.3125	16	0	0	24
		16.9444	2.073	18	12.7	2.3986	20	24.875	0.94373	16																										3.5625	1.6098	16	1.0625	0.79304	16	0	0	24
		24.2222	1.7593	18	22.35	1.7279	20	25.5625	1.0246	16																									3	8.9375	2.6244	16	7.9375	2.3354	16	0.45833	0.31839	24
	3	26.3889	1.0638	18	25	1.1098	20	27	0.60553	16																										18.4375	2.5576	16	14.75	2.2831	16	0.83333	0.62458	24
		28.5556	0.55556	18	27.5	0.73806	20	24.9375	1.2632	16																										20.4375	2.0391	16	20.3125	2.0529	16	4.0833	1.3499	24
		27.1667	1.4692	18	26.3	0.99763	20	26.1875	0.70249	16																										24.25	1.959	16	23.4375	1.3037	16	4.8333	1.508	24
		29.3333	0.24254	18	26.1	1.1896	20	26.0625	0.97668	16																										26.375	1.443	16	27.0625	0.58785	16	6.5	1.6681	24
		27.7222	0.77462	18	27.15	0.66203	20	25.4375	0.89428	16																										28.1875	0.64691	16	24.6875	1.3623	16	8.8333	2.103	24
		29.4444	0.28264	18	24.7	1.2858	20	25.8125	1.0576	16																									6	28.4375	0.52416	16	27.625	0.80558	16	9.875	1.8585	24
	6	26.3889	1.0358	18	26.1	0.95394	20	26	0.5164	16																										28.1875	0.59315	16	28.125	0.65112	16	13.75	1.9075	24
		27.2222	0.94819	18	28.25	0.41596	20	24.875	1.5542	16																										29.125	0.375	16	28.625	0.38595	16	12.0833	2.072	24
		26.3333	0.8165	18	23.65	0.85617	20	25.1875	0.89078	16																										27.1875	0.68446	16	28.75	0.43301	16	19.2083	1.8987	24
		27.6111	1.0231	18	27	0.6366	20	26	0.68313	16																										28.8125	0.34422	16	29.125	0.34004	16	15.9583	1.8043	24
		27.0556	0.94098	18	27.3	0.86481	20	25.75	0.97681	16																										27.3125	0.85009	16	28.8125	0.36764	16	16.2083	1.6843	24
		27.9444	0.75612	18	26.95	0.79298	20	24.5625	1.4943	16																									9	27.875	0.64469	16	29	0.34157	16	13	1.9111	24
	9	26.8889	0.8852	18	27.1	0.63619	20	26.375	0.76852	16																										28.8125	0.3319	16	28.9375	0.46069	16	12.4583	2.1425	24
		23.7778	1.7961	18	25.8	1.3467	20	24.75	0.80881	16																										27.6875	0.61724	16	28	0.60553	16	7.7083	1.7051	24
		19.2222	2.1716	18	23.2	1.5738	20	24.75	0.95525	16																										26.875	0.63163	16	29.25	0.26615	16	8.2917	1.7533	24
		12.9444	2.247	18	21.95	1.954	20	26.4375	0.7358	16																										25.9375	1.1778	16	25.875	1.2412	16	2.5417	1.2053	24
		6.8889	1.9249	18	11.6	2.378	20	23.8125	1.5948	16																										18.875	1.8255	16	22.5	1.3447	16	1.6667	1.265	24
		2.6667	1.2628	18	2.65	1.2529	20	22.4375	1.7794	16																									12	7.8125	2.0376	16	10.0625	1.2763	16	0.54167	0.54167	24
	12	0	0	18	0.6	0.33561	20	15.25	2.2032	16																										0	0	16	0.3125	0.3125	16	3.2083	1.235	24
		0	0	18	0	0	20	13.75	1.8697	16																										1.1875	0.67835	16	2.375	1.7604	16	9.7917	2.3575	24
		0	0	18	0	0	20	18.625	2.3768	16																										8.4375	2.7401	16	12.4375	2.6028	16	12.5	2.1042	24
		0.27778	0.27778	18	0	0	20	24.125	1.9725	16																										23	2.5413	16	25.125	1.2938	16	13.875	1.9848	24
		2	1.6803	18	0.5	0.5	20	24.75	1.4361	16																										26.625	1.9059	16	26.875	0.94813	16	13.9167	2.117	24
		5.6667	2.6184	18	3.3	1.2463	20	25.0625	1.7665	16																									15	26.5	1.9039	16	24.5	1.0206	16	14.2083	2.3086	24
	15	9.6111	2.6496	18	10.2	2.783	20	26.625	1.0796	16																										24.5625	1.5545	16	24.4375	1.3539	16	12.3333	1.9687	24
		15.6667	2.8765	18	14.2	2.3848	20	24.625	1.5024	16																										22.9375	1.9926	16	25.8125	0.87664	16	14.5	2.2133	24
		18.8333	2.6596	18	20.3	2.4323	20	25.625	1.1792	16																										25.3125	1.8835	16	25.9375	0.88727	16	13.5	2.0207	24
		24	1.7712	18	20	2.3664	20	25.125	1.9872	16																										24.4375	1.3843	16	23.625	1.6173	16	11.9167	1.891	24
		21.2778	2.3428	18	22.65	2.0917	20	26.75	0.75	16																										22.3125	1.9033	16	23.875	1.0873	16	13.625	2.0684	24
		23.5	2.0868	18	23.7	1.5962	20	26.375	1.4913	16																									18	22.8125	1.9262	16	26.625	0.74652	16	16.0417	1.9285	24
	18	24.2222	1.735	18	25	1.3974	20	25.875	0.98266	16																										19.1875	2.9058	16	26.125	0.76308	16	9.3333	1.7233	24
		26.8333	1.0073	18	23.55	1.4698	20	26.875	0.89849	16																										20.6875	2.9619	16	26.1875	0.99674	16	7.4167	1.8276	24
		24.7778	1.6281	18	23.6	1.7463	20	24.5	1.4289	16																										19.1875	1.7422	16	26.375	1.0988	16	4.25	1.5027	24
		24.6111	1.5321	18	26.1	1.4688	20	26.375	1.147	16																										23.6875	1.5778	16	25.625	1.0282	16	5.9167	1.6473	24
		25.4444	1.3041	18	26.35	1.1993	20	26.6875	0.69952	16																										20.0625	2.804	16	25.25	0.85878	16	3.625	1.3116	24
		21.9444	1.936	18	19.95	2.1367	20	27.0625	0.97241	16																									21	15.375	2.8866	16	18.625	2.4012	16	3.1667	1.485	24
	21	24.6667	1.2706	18	22.9	1.5992	20	26.625	0.87023	16																										15.75	3.155	16	9.5625	1.6482	16	2.8333	1.4691	24
		25.3333	2.0548	18	19	2.3452	20	24.75	1.2264	16																										9.6875	2.773	16	2.9375	1.0781	16	3.5833	1.2923	24
		25.8889	1.338	18	18.2	2.5941	20	25.125	1.6429	16																										1.625	0.84101	16	2.5625	1.3903	16	3.4583	1.4866	24
		22.0556	1.9394	18	19.5	2.246	20	24.3125	1.3377	16																										2.625	1.4602	16	3.75	1.5639	16	2.125	0.97303	24
		22.5556	1.6031	18	21.2	1.9596	20	26.6875	0.91159	16																										8.3125	2.6906	16	2.0625	1.0934	16	3.8333	1.5635	24
		24.1111	1.8363	18	17.5	2.3637	20	24.625	1.6403	16																									24	7.8125	2.5285	16	1.8125	1.0417	16	3.25	1.013	24
	24	23.3889	1.7511	18	21.2	2.0021	20	26	1.1365	16
[truncated: 56 more columns]

## Sheet: Figure S1
Figure Labels	S1A										S1B			S1C																		S1D			S1I												S1J
Genotype		LPN-spGal4			Uas-dTrpA1			LPN-spGal4>Uas-dTrpA1			LPN-spGal4	AstC RNAi	LPN-spGal4> AstC RNAi	LPN-spGal4						Uas-dTrpA1						LPN-spGal4> Uas-dTrpA1						LPN-spGal4	Uas-dTrpA1	LPN-spGal4> Uas-dTrpA1	LPN			ChAT-LexA>LexAop-Flp;Uas-frt-stop-frt-CsChrimson			ChAT-LexA>LexAop-Flp;LPN>Uas-frt-stop-frt-CsChrimson			LPN>Uas-CsChrimson			LPN	ChAT>Flp; Uas-stop-CsChrimson	ChAT>Flp; LPN>Uas-stop-CsChrimson
		Mean	SEM	Num	Mean	SEM	Num	Mean	SEM	Num	-359	-2803	-953	23℃			29℃			23℃			29℃			23℃			29℃			1.7021	0.975834	0.631963	Mean	SEM	Num	Mean	SEM	Num	Mean	SEM	Num	Mean	SEM	Num	0.897959	0.986842	1.88111
	ZT time	0	0	16	0	0	16	0	0	24	-4776	-3552	-56	Mean	SEM	Num	Mean	SEM	Num	Mean	SEM	Num	Mean	SEM	Num	Mean	SEM	Num	Mean	SEM	Num	1.15666	0.978207	0.380434	0	0	16	0	0	15	0	0	16	0	0	14	0.791822	0.940417	1.36893
		0.25	0.25	16	0	0	16	0.66667	0.62458	24	-2976	-1282	-3479	1110.56	18.9842	16	1213.88	23.1659	16	1159.06	16.8586	16	1173.62	25.7696	16	1198.96	24.3876	24	978.75	37.1867	24	1.8323	1.11942	0.199249	0.3125	0.3125	16	0.93333	0.6434	15	0.25	0.25	16	0.57143	0.44121	14	0.841633	0.986639	1.57102
		3.8125	1.7636	16	2	1.3006	16	4.1667	1.4354	24	-4627	-2634	-384	990.375	36.8427	16	1177.56	29.5948	16	1096.81	27.3881	16	1082.75	62.3648	16	1059.12	38.9957	24	65.4167	18.0469	24	2.17635	1.31834	0.194423	5.5625	1.6557	16	5.7333	1.994	15	2	1.5626	16	6.1429	2.3809	14	1.00562	0.943359	1.31579
		10.125	2.5164	16	8	2.4273	16	11.9167	2.1492	24	-4393	-685	-183	785.5	96.0313	16	1109.69	63.7579	16	953.312	71.1896	16	1010	70.7281	16	787.125	69.3453	24	30.0833	13.5707	24	1.2992	1.16675	0.501803	18.375	2.7278	16	12.6	2.4742	15	9.3125	2.5211	16	13.7857	2.5031	14	0.923611	0.886114	1.8392
		19.125	2.7109	16	11.9375	2.6323	16	19.2083	2.191	24	-2331	-2832	-1422	515.625	103.479	16	953.562	75.2492	16	644.938	91.2872	16	1033.19	72.8063	16	396.458	58.4421	24	41.125	7.226	24	2.11339	1.6749	0.253271	21.9375	2.2885	16	20.0667	2.5156	15	13	2.7764	16	16.7143	2.4143	14	0.880952	0.911017	1.23077
	3	22.25	2.1631	16	21.125	2.5411	16	20.9167	1.9587	24	-2999	-3255	-1243	308.312	95.5695	16	814.875	92.7255	16	401.938	70.4599	16	910.25	93.3636	16	178.5	41.722	24	30.0417	4.7337	24	1.73699	0.96836	0.321586	23.0625	1.9137	16	21.8667	2.0928	15	20.75	2.0463	16	17.9286	2.2075	14	0.860058	0.990253	1.35865
		26.3125	1.1095	16	22.6875	2.2262	16	26.5417	1.0108	24	-2419	-4063	-730	180.812	53.3214	16	522.125	96.9611	16	178.375	59.9242	16	599.812	108.3	16	182.708	48.5468	24	26.75	7.1357	24	1.92433	1.35285	0.170451	28.25	0.50415	16	26	1.1423	15	25.5625	1.8302	16	17.8571	2.2843	14	0.788442	1.09333	1.22795
		26.1875	1.773	16	23.625	2.1811	16	23.8333	1.7085	24	-1385	-1513	-96	76.6875	29.1348	16	238.562	58.6577	16	135.688	45.5542	16	376.438	118.907	16	61	19.2273	24	35.9583	8.635	24	1.09121	1.19467	0.279265	25.6875	0.907	16	26.5333	1.1705	15	25.0625	1.2565	16	20.2143	2.3747	14	0.904124	0.963725	1.57741
		26.8125	1.0771	16	25.625	1.758	16	25	1.2173	24	-1892	-4353	-1657	100.625	54.6544	16	195.375	52.5117	16	150.812	52.0963	16	288.875	107.638	16	168.833	52.6983	24	38.0417	12.2124	24	1.45926	0.904046	0.269512	28.0625	0.71571	16	26.8667	0.80396	15	28.5	0.86603	16	24.0714	2.0501	14	0.943548	0.995619	1.27972
		24.8125	1.5948	16	27.75	1.0508	16	27.0417	0.84801	24	-2894	-4654	-1337	60.5	22.0603	16	103.938	42.4528	16	111.438	47.5944	16	109.938	63.0372	16	70.5	20.1514	24	27.6667	4.9657	24	1.2857	1.43586	0.252049	28.1875	0.65966	16	29.1333	0.38873	15	27.5	0.70119	16	23.0714	1.8471	14	0.744811	0.998942	1.60835
		28.5	0.73598	16	27.375	1.6403	16	28.5833	0.63107	24	-5134	-2797	-566	108.812	42.9773	16	49.0625	18.6721	16	24.875	13.2306	16	40.375	12.9447	16	30.3333	12.7265	24	30.0417	9.2124	24	1.51709	1.03765	0.278135	27.1875	0.81761	16	26.7333	0.65076	15	27.625	0.76308	16	21.7143	2.2124	14	0.935691	0.989	1.42478
	6	25.875	1.2277	16	29.3125	0.38426	16	28.5417	0.64824	24	-3010	-2702	-820	29.6875	20.9982	16	17.625	6.7546	16	39.5	24.7447	16	38.75	6.6992	16	15.9583	7.1327	24	26.2083	4.7958	24	1.47923	1.44358	0.257736	23.5	1.0763	16	26.1333	0.77378	15	23.6875	1.2101	16	19.6429	2.2837	14	1.10345	0.832531	1.79916
		27.5625	1.08	16	28.5625	0.57712	16	28.9583	0.29781	24		-1198	-792	90.25	33.1653	16	11.875	3.5565	16	6.8125	4.3236	16	53.0625	24.616	16	18.3333	12.1439	24	25	7.1214	24	1.45105	1.5416	0.440655	26.0625	0.76086	16	25.6	0.72899	15	25	1.1619	16	21.0714	1.4353	14	0.785412	0.903553	1.42509
		28.375	0.50724	16	27.125	1.3505	16	29.0417	0.37339	24		-3907	-1118	40.5625	22.9701	16	17.4375	6.4595	16	27.9375	14.1861	16	36	7.0048	16	11.7917	4.0266	24	24.7083	4.3682	24	1.77756	0.947215	0.157519	28	0.42817	16	26.7333	1.1018	15	26.5	0.93541	16	22	2.1535	14	0.921107	0.980806	1.4988
		28.0625	1.2532	16	25.875	1.7675	16	28.7083	0.44428	24		-3266		19.8125	7.9573	16	11.9375	5.1973	16	62.1875	48.9376	16	24.5625	4.99	16	15.7917	7.5783	24	19.5833	3.462	24	1.67031		0.359526	24.6875	1.0071	16	27.4667	0.60841	15	23.75	1.3708	16	18.9286	2.3568	14	0.863974		1.60898
		25.75	1.5152	16	22.4375	1.979	16	26.6667	0.9511	24				33.5	30.5223	16	25.125	6.544	16	84.875	37.6144	16	23.75	4.4875	16	11.0833	4.1191	24	35.5	7.699	24			0.169774	25.3125	1.3776	16	26.2	0.9113	15	19.1875	1.7205	16	22.2143	2.0386	14
		23.75	1.4216	16	19.0625	2.5535	16	22.7917	1.979	24				67.375	36.9558	16	10.6875	3.1447	16	182.438	59.886	16	19.25	4.3955	16	49.9167	18.3977	24	25.4167	5.0976	24			0.246296	20.0625	2.0258	16	22.4667	1.922	15	14.8125	2.6144	16	15.1429	2.1531	14
	9	18	3.0083	16	15	2.7447	16	18.0417	2.3223	24				117.25	39.0522	16	22.8125	8.2615	16	301.688	86.5729	16	19.25	3.1839	16	215	71.2887	24	17.625	3.5716	24			0.261011	18.1875	2.4173	16	25.2	1.2429	15	14.5	2.3184	16	10.5	2.8818	14
		18.375	3.3353	16	11.6875	2.7999	16	14.9583	2.0593	24				345.938	96.4732	16	24.4375	9.1638	16	392.312	85.7087	16	17.875	4.1341	16	319.042	80.2458	24	29.2917	4.3491	24			0.251573	12.625	2.382	16	17.6	2.3007	15	7.375	1.4688	16	12.6429	2.7187	14
		14.1875	2.8184	16	7.0625	2.1631	16	10.2083	2.2075	24				370.062	120.76	16	10.5	3.1623	16	541.062	96.7549	16	19.75	4.3026	16	409.667	67.8964	24	20.7083	4.5562	24			0.166844	7.125	2.2433	16	10.4667	2.7305	15	3.0625	1.4273	16	8.2857	2.5168	14
		3.9375	2.0726	16	3.125	1.4631	16	8.0833	2.2449	24				425.562	88.0241	16	18	4.4281	16	568.688	69.5277	16	26.125	4.9175	16	490.167	72.0951	24	19	4.6078	24			0.168888	2.375	1.2141	16	6.8667	1.8819	15	2.375	1.1579	16	3.7143	1.3401	14
		1.9375	1.0819	16	1.875	1.4401	16	3.625	1.545	24				748.625	79.4874	16	27.3125	4.65	16	788.25	66.7179	16	45	18.4806	16	594.542	71.6005	24	20.2917	3.3898	24			0.541447	0.3125	0.3125	16	0.26667	0.26667	15	0	0	16	0.42857	0.42857	14
		0.4375	0.4375	16	1.125	1.125	16	2.0833	1.3034	24				853.125	55.8942	16	63.1875	22.612	16	984.375	68.718	16	92.0625	42.2233	16	788.458	70.9765	24	33.0833	6.9235	24			0.276169	0	0	16	0	0	15	0	0	16	0	0	14
	12	0	0	16	0.4375	0.4375	16	0.79167	0.61083	24				980.562	41.0429	16	232.875	62.2687	16	987.312	57.879	16	301.375	89.8446	16	892.083	62.6217	24	30.5417	5.9603	24				0	0	16	0.4	0.4	15	0	0	16	0	0	14
		13.8125	1.9584	16	3.25	1.6571	16	6.5417	1.8484	24				1104.81	28.8922	16	556.312	85.8318	16	1040.38	55.8388	16	610.125	93.7158	16	1022.38	49.6688	24	99.375	11.5583	24				3.375	1.5024	16	5.0667	1.4815	15	1.25	0.92871	16	1.7143	1.0187	14
		25.125	2.4081	16	10.8125	3.3031	16	15.125	2.7691	24				459.188	70.9321	16	1099.94	35.7313	16	817.062	70.4477	16	962.5	65.5802	16	748.417	68.0706	24	77.0833	26.093	24				10.3125	2.7306	16	19.1333	2.3601	15	8.375	2.2746	16	7.9286	2.9154	14
		27.875	1.8616	16	17.0625	3.3905	16	18.875	2.8567	24				129.062	80.386	16	945.375	52.5843	16	571	103.054	16	890.125	72.8296	16	437	94.6844	24	22.625	6.0666	24				17.4375	1.9684	16	24	1.291	15	15.4375	2.7126	16	18.4286	3.1774	14
		29	0.56273	16	21.75	3.1458	16	20.8333	2.8025	24				61.25	58.7925	16	611.312	100.709	16	307.875	91.8653	16	776.938	90.5882	16	348.292	95.2463	24	24.7917	4.4579	24				22.8125	1.8285	16	25.6	1.0547	15	20.0625	2.5779	16	22.5	2.3411	14
		29.6875	0.11968	16	23.625	2.9691	16	21.3333	2.7667	24				21.125	18.6259	16	208.75	88.6639	16	203.875	87.4945	16	723.25	99.4443	16	298.875	95.1714	24	27.2917	6.4467	24				20.4375	1.8142	16	26.4667	0.75509	15	22.5625	1.8027	16	21.7857	2.4115	14
	15	29.6875	0.11968	16	26	2.1252	16	25	1.9653	24				2.5	0.99163	16	74.75	61.8212	16	174.062	88.6683	16	605.5	97.2383	16	266.792	88.2695	24	28	5.8909	24				20.5	2.3875	16	27.2667	0.75256	15	23.75	1.4332	16	23.3571	2.0181	14
		29.75	0.1118	16	28.8125	1.0576	16	28.6667	0.76297	24				2.5	0.99163	16	79.5	60.1485	16	104.812	57.9915	16	465.875	99.9049	16	152.708	65.1674	24	27.3333	10.3605	24				22.75	1.185	16	25.8	1.0104	15	24.4375	1.3631	16	24.4286	1.9771	14
		29.125	0.43661	16	29.625	0.15478	16	29.7083	0.094776	24				1.75	0.78793	16	112.062	52.7087	16	15.9375	15.0162	16	372	96.5662	16	19.4583	10.8596	24	25.1667	4.7019	24				23.125	1.4716	16	26.3333	0.72155	15	23.6875	1.0982	16	24.2143	2.1462	14
		29.625	0.15478	16	29.125	0.34004	16	29.8333	0.077709	24				6.75	3.0748	16	172.5	64.893	16	3.1875	1.4498	16	265.312	84.1258	16	2.2083	0.76844	24	33	7.7366	24				25.5625	1.2144	16	24.8	1.0429	15	25.0625	0.89661	16	25.2857	0.86716	14
		28.625	0.5391	16	29.375	0.20156	16	29.7083	0.094776	24				3.625	1.5489	16	95.375	50.3783	16	4.6875	1.5618	16	121.25	34.8628	16	1.1667	0.55386	24	25.3333	5.7775	24				24.75	1.0665	16	27.4667	0.44579	15	26.125	1.1063	16	23.2143	2.3747	14
		29.5625	0.20349	16	29.625	0.20156	16	29.6667	0.13003	24				14.3125	7.8908	16	115.438	45.6673	16	5.3125	1.9423	16	158.5	45.0841	16	2.125	0.75736	24	40.9583	7.2585	24				22.75	1.7619	16	25.8667	0.92513	15	27.1875	0.44925	16	26.2857	0.62396	14
	18	29.25	0.25	16	29.6875	0.15052	16	29.7083	0.094776	24				6.5625	4.113	16	186.25	57.719	16	4.3125	2.5343	16	169.625	74.5158	16	2.9583	1.1757	24	21.4583	4.9428	24				21.5	2.2174	16	25.4	1.3195	15	26.125	1.2546	16	24	1.6138	14
		29.5	0.22361	16	29	0.42817	16	29.5833	0.1583	24				5.0625	1.6214	16	161	68.2875	16	2.5	1.2179	16	109.562	44.783	16	1.9167	0.62819	24	19.6667	4.1155	24				20.4375	1.7724	16	24.1333	0.86667	15	24.5	1.1255	16	21.6429	1.9629	14
		29.1875	0.51006	16	29.6875	0.15052	16	29.8333	0.077709	24				5.25	2.4757	16	288.125	100.025	16	7.4375	3.874	16	97.75	49.4186	16	4.2083	1.5522	24	20.0833	4.5556	24				21.75	1.5425	16	25.1333	1.3161	15	26.9375	0.55128	16	24.9286	1.0968	14
		29.125	0.35208	16	29.8125	0.10078	16	29.5417	0.19015	24				9.3125	4.9739	16	248.375	98.3481	16	2.25	1.1347	16	98.4375	32.8857	16	1.125	0.52926	24	27.25	4.8042	24				21.875	1.8883	16	24.1333	1.2719	15	24.5	0.99163	16	25.5	2.0562	14
		29.75	0.1118	16	29.3125	0.23662	16	29.7083	0.15322	24				5.8125	2.1237	16	233.688	54.8994	16	1.5	0.82664	16	29.8125	6.569	16	4.2917	1.8963	24	24.0833	4.4672	24				23.5625	1.4548	16	26.6667	0.65949	15	26.375	1.0873	16	24.4286	1.474	14
		29.4375	0.30233	16	28.875	0.42696	16	29.875	0.06896	24				1.6875	0.76223	16	121.25	46.5443	16	6.4375	2.2675	16	61.75	17.4321	16	1.9167	0.98156	24	29.625	4.4404	24				24.0625	1.8962	16	26.6	0.63845	15	26.3125	1.0674	16	25.7857	1.2411	14
	21	29.375	0.375	16	28.375	0.68845	16	29.7917	0.12007	24				3.9375	2.0093	16	239.062	86.8482	16	11.9375	6.9758	16	55.75	20.1226	16	0.75	0.41376	24	32.4167	5.775	24				25.6875	1.102	16	26.9333	0.78356	15	24	1.3632	16	24	1.1339	14
		29	0.41833	16	29.25	0.32275	16	29.25	0.29642	24				4.375	2.1289	16	377.75	88.3671	16	14.875	6.442	16	140.375	33.9986	16	1.5833	0.9265	24	49.7083	8.7428	24				22.25	2.0114	16	25	1.0189	15	21.5625	1.9853	16	24	2.0191	14
		28.9375	0.60875	16	28.5	0.87082	16	29.5	0.12039	24				8.875	4.2504	16	403.875	103.866	16	6.75	2.81	16	301.562	89.403	16	3.8333	1.2433	24	83.75	22.4475	24				21.125	1.2776	16	24.9333	0.81338	15	18.75	1.2264	16	20.0714	2.1004	14
		28	0.67082	16	27.4375	1.8551	16	28.2917	0.42766	24				9.0625	4.4977	16	531.375	85.2412	16	16.9375	10.8018	16	506.188	102.523	16	4.1667	1.1191	24	129.875	38.7912	24				24.6875	1.2238	16	25.3333	0.88192	15	19	2.1428	16	19.8571	2.6141	14
		29.625	0.1797	16	27.9375	1.0102	16	29.5	0.21703	24				20.9375	7.6939	16	817.875	62.1983	16	72.3125	67.4045	16	615.75	106.499	16	13.0833	3.1896	24	147.708	47.8274	24				18.8125	2.3026	16	24.6667	1.0896	15	16.6875	2.1597	16	20.0714	2.0741	14
		28.9375	0.40279	16	26.4375	2.2435	16	27.8333	0.8548	24				2.75	1.3494	16	708.5	78.9939	16	29.875	21.6281	16	516.375	102.216	16	4.5	2.3475	24	125.792	39.1056	24				16.0625	2.1918	16	21.7333	1.7606	15	11.875	2.0814	16	13.5714	3.4968	14
	24	20.8125	1.6488	16	20.5625	1.7677	16	20.25	1.7603	24				19.1875	10.9	16	551.688	101.899	16	89.5625	60.0704	16	585.062	92.4524	16	42.7083	21.8327	24	127.875	33.4496	24				9.4375	2.187	16	16.7333	1.5871	15	7	1.9621	16	8.2143	2.328	14
		0	0	16	0	0	16	2.5	0.69938	24				244.938	55.7912	16	617.062	90.125	16	257.438	56.3178	16	610.25	77.3409	16	255.792	50.368	24	277.292	54.7577	24				0	0	16	0.33333	0.33333	15	25.25	0.86843	16	17.7143	1.9455	14
		0	0	16	0.5625	0.5625	16	24.75	1.3729	24																									0.6875	0.6875	16	7.6	2.402	15	27.5	0.58452	16	24.0714	2.1648	14
		0.6875	0.6875	16	1.125	0.63163	16	25.6667	1.1142	24																									7.75	2.0197	16	12.2667	2.5099	15	22	0.74722	16	22.6429	1.4624	14
		0.8125	0.69052	16	1.1875	0.87187	16	23.375	1.1638	24																									20.1875	2.5384	16	22.8667	1.9661	15	27.125	0.71807	16	24.7143	1.4236	14
		3.5625	1.6098	16	3.0625	1.7475	16	25.4583	0.74449	24																									23.5625	2.1602	16	25.9333	1.0931	15	26.625	0.68237	16	25.3571	1.4204	14
	3	8.9375	2.6244	16	10.6875	2.4182	16	26.4583	0.87431	24																									26.375	1.5217	16	27.3333	1.1656	15	27.8125	0.85741	16	26	1.2666	14
		18.4375	2.5576	16	17	2.7689	16	25.4167	1.0071	24																									26.75	1.3586	16	28.2	1.3173	15	27.4375	0.90815	16	26.3571	1.243	14
		20.4375	2.0391	16	19.5	2.7704	16	26	1.0734	24																									25.875	0.98266	16	27.5333	0.65368	15	24.6875	1.0357	16	21.4286	1.0256	14
		24.25	1.959	16	24.6875	1.9785	16	25.5417	0.92466	24																									28.75	0.48734	16	28	0.35187	15	27.4375	0.77443	16	26.5	1.3537	14
		26.375	1.443	16	27.4375	0.62562	16	26.5417	0.7985	24																									27.4375	0.72439	16	28.1333	0.38873	15	28.0625	0.38154	16	26.9286	0.64163	14
		28.1875	0.64691	16	26.0625	0.76086	16	26.2083	0.82966	24																									26.75	0.7932	16	28.4	0.33523	15	26.3125	1.0113	16	26.7143	0.9575	14
	6	28.4375	0.52416	16	25.875	1.2072	16	26.1667	1.2272	24																									27.5	0.54006	16	27.5333	0.72287	15	25.5625	0.96596	16	24.2857	1.0347	14
		28.1875	0.59315	16	25.75	0.99791	16	26.75	0.63773	24																									26.75	0.76103	16	28.5333	0.35006	15	27.5625	0.59839	16	25.8571	1.1713	14
		29.125	0.375	16	26.375	0.9953	16	27.2083	0.48893	24																									27.6875	0.56803	16	27.4667	0.87214	15	27.5625	0.69503	16	27.2143	0.8906	14
		27.1875	0.68446	16	27.875	0.45529	16	25.9167	0.84895	24																									27.75	0.59512	16	28.2667	0.37118	15	27.375	0.77392	16	25.5	1.5146	14
		28.8125	0.34422	16	27.375	0.64469	16	25.9167	0.94201	24																									24.5	1.2042	16	25.4	1.0989	15	27.0625	0.60875	16	26.0714	0.80154	14
		27.3125	0.85009	16	28	0.35355	16	27.2083	0.67561	24																									25.5	0.88976	16	25.2	0.94718	15	27.75	0.55902	16	24	1.6172	14
	9	27.875	0.64469	16	27.8125	0.65966	16	25.8333	0.62458	24																									24.25	1.4332	16	23.9333	1.6916	15	28.125	0.54677	16	24.7857	0.97315	14
		28.8125	0.3319	16	27.875	0.3966	16	27.375	0.5576	24																									14.5	2.7794	16	19.5333	2.0791	15	26.8125	0.78644	16	26.8571	1.0683	14
		27.6875	0.61724	16	26.75	0.77728	16	27.4583	0.56459	24																									10.25	2.4723	16	15	2.1269	15	25.25	0.85391	16	23.9286	1.2201	14
		26.875	0.63163	16	25.625	1.1686	16	27.25	0.44742	24																									6.875	2.528	16	11.2667	2.0644	15	26.625	1.0323	16	25.4286	0.85623	14
		25.9375	1.1778	16	23.125	1.6904	16	25.5	0.83839	24																									0.4375	0.32874	16	5.2667	1.8374	15	25.625	0.875	16	22.3571	2.1112	14
		18.875	1.8255	16	15.1875	3.2122	16	26.4167	0.63679	24																									0	0	16	1.1333	0.8444	15	21.6875	1.3562	16	21.2143	2.076	14
	12	7.8125	2.0376	16	8.25	2.2258	16	20.5833	1.3062	24																									0	0	16	0	0	15	19.4375	2.0534	16	11.3571	2.3195	14
		0	0	16	1.25	1.25	16	22.6667	1.3682	24																									0	0	16	0	0	15	11.1875	1.773	16	4.1429	1.7537	14
		1.1875	0.67835	16	1.875	1.875	16	27.5	0.63417	24																									0	0	16	0	0	15	19.5	1.9791	16	8.3571	2.7488	14
		8.4375	2.7401	16	5.1875	2.482	16	26.75	0.56866	24																									0	0	16	0	0	15	24.375	1.7769	16	15.4286	3.1722	14
		23	2.5413	16	6.3125	2.869	16	27.1667	0.8355	24																									0	0	16	0.33333	0.33333	15	25.0625	1.4648	16	20.7143	2.6111	14
		26.625	1.9059	16	6.5	2.9198	16	26.75	0.75	24																									0.75	0.75	16	1.8	1.4807	15	26.0625	0.75536	16	25.7857	1.5904	14
	15	26.5	1.9039	16	11.3125	3.3388	16	25.9167	1.1947	24																									0.625	0.42696	16	4.0667	1.9235	15	24.25	0.69222	16	22.6429	1.877	14
		24.5625	1.5545	16	13.4375	3.1543	16	26.2917	0.82418	24																									5.1875	2.1119	16	13.2	2.5545	15	26.3125	0.69952	16	26.8571	0.63641	14
		22.9375	1.9926	16	17.4375	2.7943	16	26.125	0.96179	24																									8.0625	2.6747	16	22	2.7115	15	28.375	0.57645	16	26.7143	0.78045	14
		25.3125	1.8835	16	21.875	1.8594	16	26.0833	0.86585	24																									10.125	2.875	16	22.4	2.3901	15	26.9375	0.60875	16	23.2143	2.0114	14
		24.4375	1.3843	16	21.625	2.1887	16	25.875	0.74773	24																									18	2.6109	16	27.8667	0.79202	15	26.8125	0.97988	16	26.4286	1.108	14
		22.3125	1.9033	16	22.0625	2.2629	16	27.2917	0.59733	24																									21.3125	2.0831	16	28	0.82808	15	27.0625	0.53595	16	26.9286	1.1067	14
	18	22.8125	1.9262	16	22.3125	2.063	16	27.6667	0.42846	24																									20.9375	2.0786	16	26.8	0.75087	15	26.8125	0.73722	16	25.8571	0.93089	14
		19.1875	2.9058	16	24.875	1.5435	16	27.5833	0.50331	24																									23.0625	1.8517	16	26.9333	0.88084	15	27.4375	0.49133	16	25.1429	1.037	14
		20.6875	2.9619	16	24	1.2213	16	25.9167	0.84681	24																									24.625	1.5755	16	28.2	0.36775	15	26.25	1.2128	16	27.7857	0.53635	14
		19.1875	1.7422	16	25.6875	0.96919	16	26.5833	0.86376	24																									23	1.6304	16	27.9333	0.49248	15	26.4375	0.59839	16	26.4286	0.94761	14
		23.6875	1.5778	16	24.6875	1.3439	16	26.0417	0.74571	24																									24.6875	1.5804	16	29.3333	0.18687	15	26.875	0.78462	16	27.1429	0.65345	14
		20.0625	2.804	16	25.5625	1.1689	16	25.3333	0.78636	24																									17.8125	2.1315	16	26.3333	0.70147	15	24.5625	1.2844	16	25.1429	0.58231	14
	21	15.375	2.8866	16	21	1.307	16	23.25	1.1598	24																									23.9375	2.0361	16	28.8667	0.30654	15	25.25	0.97681	16	28.0714	0.68311	14
		15.75	3.155	16	17.4375	2.3576	16	20.8333	1.2891	24																									22.625	1.7509	16	27.2667	1.0888	15	25.0625	1.2925	16	26.5	0.77566	14
		9.6875	2.773	16	10.6875	2.706	16	20.6667	1.8501	24																									24.3125	1.2507	16	26.8	0.9217	15	26.1875	0.99674	16	25.6429	0.69224	14
		1.625	0.84101	16	8.125	2.9635	16	21.375	2.1609	24																									23.875	1.8117	16	28.2	0.67047	15	24.625	1.1138	16	24.9286	0.94033	14
		2.625	1.4602	16	11.1875	3.0252	16	21.5417	1.7476	24																									21.6875	1.9594	16	25	1.6648	15	24	1.6355	16	25.6429	1.3852	14
		8.3125	2.6906	16	8.8125	2.7991	16	20.125	1.6477	24																									20	2.4444	16	26.7333	1.0303	15	26.25	0.81394	16	24.7143	1.535	14
	24	7.8125	2.5285	16	6.0625	2.474	16	14.9583	1.7523	24																									14.25	2.1631	16	23.7333	1.507	15	22.3125	0.92068	16	21.4286	1.0202	14
[truncated: 1 more columns]

## Sheet: Figure 2
2A								2B		2D							2E			2F			2G
Source	LPN_555288	LPN_397491	LPN_703767	LPN_976409	LPN_066087	LPN_775892	Total	Type	Percentage	Source	LPN_555288	LPN_397491	LPN_703767	LPN_5976409	LPN_066087	LPN_775892	source	target	synapse	source	target	synapse	source	target	synapse
SMP202_248326	58	1	0	7	1	0	67	Other Defined	0.16533	DN3A_909083	17	0	0	14	5	0	AC_005531	LPN_066087	0	APDN3	LPN	2	APDN3(Input)	LPN_555288	0
SMP367_160948	0	1	0	1	33	24	59	DN3A	0.08768	DN3A_375113	28	0	0	1	0	0	AC_990812	LPN_066087	0	DN1a	LPN	1	DN1a(Input)	LPN_555288	1
SMP202_412563	0	22	31	0	0	4	57	CB0710	0.07315	DN3A_560761	9	0	0	9	1	0	AC_856854	LPN_066087	0	DN1pA	LPN	13	DN1pA(Input)	LPN_555288	0
oviIN_741287	26	4	9	6	4	2	51	AC	0.06613	DN3A_758744	0	7	6	0	0	3	AC_893072	LPN_066087	0	DN1pB	LPN	4	DN1pB(Input)	LPN_555288	1
aMe9_791989	17	5	9	6	6	6	49	aMe9	0.06563	DN3A_818399	1	9	4	2	0	0	AC_005531	LPN_775892	0	DN1pC	LPN	41	DN1pC(Input)	LPN_555288	7
CB0710_950161	15	0	5	19	1	3	43	SMP202	0.06212	DN3A_212453	0	9	3	0	0	3	AC_990812	LPN_775892	0	DN1pD	LPN	2	DN1pD(Input)	LPN_555288	1
SMP532_391464	12	0	0	9	20	0	41	SMP532	0.0496	DN3A_400409	9	0	0	2	3	0	AC_856854	LPN_775892	0	DN1pE	LPN	99	DN1pE(Input)	LPN_555288	20
AC_990812	12	12	12	3	0	0	39	SMP367	0.0486	DN3A_861442	0	7	7	0	0	0	AC_893072	LPN_775892	0	DN2	LPN	0	DN2(Input)	LPN_555288	0
SMP367_448331	2	0	0	1	25	10	38	pSP2	0.04459	DN3A_372764	0	7	6	0	0	0	AC_005531	LPN_976409	1	l-CPDN3	LPN	1	l-CPDN3(Input)	LPN_555288	0
DN3A_909083	17	0	0	14	5	0	36	TPN	0.03707	DN3A_512015	0	2	10	0	0	0	AC_990812	LPN_976409	3	l-LNv	LPN	0	l-LNv(Input)	LPN_555288	0
CB0710_365512	8	2	2	15	5	4	36	SMP271	0.03607	DN3A_209156	7	0	0	5	0	0	AC_856854	LPN_976409	6	LN_ITP	LPN	2	LN_ITP(Input)	LPN_555288	0
aMe9_057468	11	8	6	4	3	2	34	LPN	0.03758	DN3A_575388	11	0	0	0	0	0	AC_893072	LPN_976409	15	LNd_CRYn	LPN	0	LNd_CRYn(Input)	LPN_555288	0
CB0710_156139	5	3	8	10	3	5	34	oviIN	0.03457	DN3A_742027	3	3	0	4	0	0	AC_005531	LPN_555288	2	LNd_CRYp	LPN	3	LNd_CRYp(Input)	LPN_555288	0
CB0710_951977	6	5	2	15	1	4	33	SMP085	0.02154	DN3A_010829	3	1	1	5	0	0	AC_990812	LPN_555288	12	s-CPDN3A	LPN	19	s-CPDN3A(Input)	LPN_555288	3
AC_893072	17	0	0	15	0	0	32	SMP530	0.02054	DN3A_954808	8	0	0	0	0	0	AC_856854	LPN_555288	14	s-CPDN3B	LPN	9	s-CPDN3B(Input)	LPN_555288	1
AC_856854	14	6	6	6	0	0	32	SMP599	0.01954	DN3A_179620	2	0	0	1	3	0	AC_893072	LPN_555288	17	s-CPDN3C	LPN	42	s-CPDN3C(Input)	LPN_555288	14
TPN_856342	0	21	4	0	0	5	30	SMP076	0.01804	DN3A_977522	0	4	1	0	0	1	AC_005531	LPN_397491	5	s-CPDN3D	LPN	204	s-CPDN3D(Input)	LPN_555288	91
pSP2_375113	28	0	0	1	0	0	29	SMP291	0.01804	DN3A_755297	3	1	0	0	2	0	AC_990812	LPN_397491	12	s-CPDN3E	LPN	61	s-CPDN3E(Input)	LPN_555288	14
AC_005531	2	5	21	1	0	0	29	Undefined	0.01703	DN3A_548764	4	0	2	0	0	0	AC_856854	LPN_397491	6	s-LNv	LPN	0	s-LNv(Input)	LPN_555288	0
aMe9_544680	6	3	10	3	0	6	28	AstA1	0.01553	DN3A_644486	5	0	0	0	0	0	AC_893072	LPN_397491	0	LPN	APDN3	0	APDN3(Input)	LPN_397491	0
SMP199_666234	0	0	0	24	1	0	25	SMP199	0.01553								AC_005531	LPN_703767	21	LPN	DN1a	0	DN1a(Input)	LPN_397491	0
SMP532_863085	8	0	0	7	10	0	25	CB1984	0.01353								AC_990812	LPN_703767	12	LPN	DN1pA	15	DN1pA(Input)	LPN_397491	0
LPN_703767	3	20	0	1	0	1	25	SMP531	0.01152								AC_856854	LPN_703767	6	LPN	DN1pB	3	DN1pB(Input)	LPN_397491	0
LPN_397491	3	0	17	2	0	1	23	CB3559	0.01052								AC_893072	LPN_703767	0	LPN	DN1pC	242	DN1pC(Input)	LPN_397491	5
TPN_752219	15	0	0	3	3	0	21	SMP272	0.01052											LPN	DN1pD	62	DN1pD(Input)	LPN_397491	0
SMP291_786998	2	0	0	1	18	0	21													LPN	DN1pE	53	DN1pE(Input)	LPN_397491	12
SMP532_330098	0	6	3	0	0	11	20													LPN	DN2	0	DN2(Input)	LPN_397491	0
SMP076_117580	6	0	0	14	0	0	20													LPN	l-CPDN3	1	l-CPDN3(Input)	LPN_397491	0
aMe9_592475	4	5	5	0	1	5	20													LPN	l-LNv	0	l-LNv(Input)	LPN_397491	0
SMP271_648496	0	11	8	0	0	0	19													LPN	LN_ITP	14	LN_ITP(Input)	LPN_397491	1
SMP271_892045	12	0	0	2	5	0	19													LPN	LNd_CRYn	2	LNd_CRYn(Input)	LPN_397491	0
pSP2_560761	9	0	0	9	1	0	19													LPN	LNd_CRYp	59	LNd_CRYp(Input)	LPN_397491	0
oviIN_360506	0	7	8	1	0	2	18													LPN	s-CPDN3A	4	s-CPDN3A(Input)	LPN_397491	7
SMP271_740717	11	0	0	4	3	0	18													LPN	s-CPDN3B	12	s-CPDN3B(Input)	LPN_397491	0
SMP085_582218	5	0	6	0	0	6	17													LPN	s-CPDN3C	17	s-CPDN3C(Input)	LPN_397491	4
DN3A_758744	0	7	6	0	0	3	16													LPN	s-CPDN3D	43	s-CPDN3D(Input)	LPN_397491	37
SMP271_572349	0	5	11	0	0	0	16													LPN	s-CPDN3E	75	s-CPDN3E(Input)	LPN_397491	10
LPN_555288	0	3	3	7	3	0	16													LPN	s-LNv	0	s-LNv(Input)	LPN_397491	0
AstA1_160705	0	1	2	1	10	2	16																APDN3(Input)	LPN_703767	0
DN3A_818399	1	9	4	2	0	0	16																DN1a(Input)	LPN_703767	0
pSP2_212453	0	9	3	0	0	3	15																DN1pA(Input)	LPN_703767	2
AstA1_432918	0	1	0	3	8	3	15																DN1pB(Input)	LPN_703767	0
SMP291_113531	0	0	0	0	0	15	15																DN1pC(Input)	LPN_703767	2
SMP599_240119	8	1	4	2	0	0	15																DN1pD(Input)	LPN_703767	0
SMP085_086960	1	1	3	1	0	9	15																DN1pE(Input)	LPN_703767	6
DN3A_861442	0	7	7	0	0	0	14																DN2(Input)	LPN_703767	0
SMP336_767414	0	6	6	0	0	2	14																l-CPDN3(Input)	LPN_703767	1
CB3709_961506	0	5	1	0	0	8	14																l-LNv(Input)	LPN_703767	0
DN3A_400409	9	0	0	2	3	0	14																LN_ITP(Input)	LPN_703767	1
pCd2_775824	0	10	3	0	0	0	13																LNd_CRYn(Input)	LPN_703767	0
																							LNd_CRYp(Input)	LPN_703767	0
																							s-CPDN3A(Input)	LPN_703767	3
																							s-CPDN3B(Input)	LPN_703767	1
																							s-CPDN3C(Input)	LPN_703767	7
																							s-CPDN3D(Input)	LPN_703767	34
																							s-CPDN3E(Input)	LPN_703767	17
																							s-LNv(Input)	LPN_703767	0
																							APDN3(Input)	LPN_976409	0
																							DN1a(Input)	LPN_976409	0
																							DN1pA(Input)	LPN_976409	4
																							DN1pB(Input)	LPN_976409	1
																							DN1pC(Input)	LPN_976409	17
																							DN1pD(Input)	LPN_976409	1
																							DN1pE(Input)	LPN_976409	16
																							DN2(Input)	LPN_976409	0
																							l-CPDN3(Input)	LPN_976409	0
																							l-LNv(Input)	LPN_976409	0
																							LN_ITP(Input)	LPN_976409	0
																							LNd_CRYn(Input)	LPN_976409	0
																							LNd_CRYp(Input)	LPN_976409	0
																							s-CPDN3A(Input)	LPN_976409	0
																							s-CPDN3B(Input)	LPN_976409	7
																							s-CPDN3C(Input)	LPN_976409	17
																							s-CPDN3D(Input)	LPN_976409	33
																							s-CPDN3E(Input)	LPN_976409	3
																							s-LNv(Input)	LPN_976409	0
																							APDN3(Input)	LPN_066087	2
																							DN1a(Input)	LPN_066087	0
																							DN1pA(Input)	LPN_066087	3
																							DN1pB(Input)	LPN_066087	2
																							DN1pC(Input)	LPN_066087	2
																							DN1pD(Input)	LPN_066087	0
																							DN1pE(Input)	LPN_066087	30
																							DN2(Input)	LPN_066087	0
																							l-CPDN3(Input)	LPN_066087	0
																							l-LNv(Input)	LPN_066087	0
																							LN_ITP(Input)	LPN_066087	0
																							LNd_CRYn(Input)	LPN_066087	0
																							LNd_CRYp(Input)	LPN_066087	0
																							s-CPDN3A(Input)	LPN_066087	2
																							s-CPDN3B(Input)	LPN_066087	0
																							s-CPDN3C(Input)	LPN_066087	0
																							s-CPDN3D(Input)	LPN_066087	6
																							s-CPDN3E(Input)	LPN_066087	6
																							s-LNv(Input)	LPN_066087	0
																							APDN3(Input)	LPN_775892	0
																							DN1a(Input)	LPN_775892	0
																							DN1pA(Input)	LPN_775892	4
																							DN1pB(Input)	LPN_775892	0
																							DN1pC(Input)	LPN_775892	8
																							DN1pD(Input)	LPN_775892	0
																							DN1pE(Input)	LPN_775892	15
																							DN2(Input)	LPN_775892	0
																							l-CPDN3(Input)	LPN_775892	0
																							l-LNv(Input)	LPN_775892	0
																							LN_ITP(Input)	LPN_775892	0
																							LNd_CRYn(Input)	LPN_775892	0
																							LNd_CRYp(Input)	LPN_775892	3
																							s-CPDN3A(Input)	LPN_775892	4
																							s-CPDN3B(Input)	LPN_775892	0
																							s-CPDN3C(Input)	LPN_775892	0
																							s-CPDN3D(Input)	LPN_775892	3
																							s-CPDN3E(Input)	LPN_775892	11
																							s-LNv(Input)	LPN_775892	0
																							LPN_555288	APDN3(Output)	0
																							LPN_555288	DN1a(Output)	0
																							LPN_555288	DN1pA(Output)	1
																							LPN_555288	DN1pB(Output)	0
																							LPN_555288	DN1pC(Output)	92
																							LPN_555288	DN1pD(Output)	26
																							LPN_555288	DN1pE(Output)	20
																							LPN_555288	DN2(Output)	0
																							LPN_555288	l-CPDN3(Output)	0
																							LPN_555288	l-LNv(Output)	0
																							LPN_555288	LN_ITP(Output)	1
																							LPN_555288	LNd_CRYn(Output)	0
																							LPN_555288	LNd_CRYp(Output)	3
																							LPN_555288	s-CPDN3A(Output)	0
																							LPN_555288	s-CPDN3B(Output)	4
																							LPN_555288	s-CPDN3C(Output)	7
																							LPN_555288	s-CPDN3D(Output)	5
																							LPN_555288	s-CPDN3E(Output)	6
																							LPN_555288	s-LNv(Output)	0
																							LPN_397491	APDN3(Output)	0
																							LPN_397491	DN1a(Output)	0
																							LPN_397491	DN1pA(Output)	3
																							LPN_397491	DN1pB(Output)	1
																							LPN_397491	DN1pC(Output)	51
																							LPN_397491	DN1pD(Output)	23
																							LPN_397491	DN1pE(Output)	8
																							LPN_397491	DN2(Output)	0
																							LPN_397491	l-CPDN3(Output)	1
																							LPN_397491	l-LNv(Output)	0
																							LPN_397491	LN_ITP(Output)	6
																							LPN_397491	LNd_CRYn(Output)	0
																							LPN_397491	LNd_CRYp(Output)	1
																							LPN_397491	s-CPDN3A(Output)	3
																							LPN_397491	s-CPDN3B(Output)	2
																							LPN_397491	s-CPDN3C(Output)	4
																							LPN_397491	s-CPDN3D(Output)	3
																							LPN_397491	s-CPDN3E(Output)	10
																							LPN_397491	s-LNv(Output)	0
																							LPN_703767	APDN3(Output)	0
																							LPN_703767	DN1a(Output)	0
																							LPN_703767	DN1pA(Output)	3
																							LPN_703767	DN1pB(Output)	0
																							LPN_703767	DN1pC(Output)	59
																							LPN_703767	DN1pD(Output)	12
																							LPN_703767	DN1pE(Output)	19
																							LPN_703767	DN2(Output)	0
																							LPN_703767	l-CPDN3(Output)	0
																							LPN_703767	l-LNv(Output)	0
																							LPN_703767	LN_ITP(Output)	3
																							LPN_703767	LNd_CRYn(Output)	0
																							LPN_703767	LNd_CRYp(Output)	1
																							LPN_703767	s-CPDN3A(Output)	0
																							LPN_703767	s-CPDN3B(Output)	0
																							LPN_703767	s-CPDN3C(Output)	4
																							LPN_703767	s-CPDN3D(Output)	11
																							LPN_703767	s-CPDN3E(Output)	4
																							LPN_703767	s-LNv(Output)	0
																							LPN_976409	APDN3(Output)	0
																							LPN_976409	DN1a(Output)	0
																							LPN_976409	DN1pA(Output)	5
																							LPN_976409	DN1pB(Output)	0
																							LPN_976409	DN1pC(Output)	26
																							LPN_976409	DN1pD(Output)	1
																							LPN_976409	DN1pE(Output)	4
																							LPN_976409	DN2(Output)	0
																							LPN_976409	l-CPDN3(Output)	0
																							LPN_976409	l-LNv(Output)	0
																							LPN_976409	LN_ITP(Output)	0
																							LPN_976409	LNd_CRYn(Output)	0
																							LPN_976409	LNd_CRYp(Output)	14
																							LPN_976409	s-CPDN3A(Output)	1
																							LPN_976409	s-CPDN3B(Output)	3
																							LPN_976409	s-CPDN3C(Output)	1
																							LPN_976409	s-CPDN3D(Output)	17
																							LPN_976409	s-CPDN3E(Output)	34
																							LPN_976409	s-LNv(Output)	0
																							LPN_066087	APDN3(Output)	0
																							LPN_066087	DN1a(Output)	0
																							LPN_066087	DN1pA(Output)	1
																							LPN_066087	DN1pB(Output)	1
																							LPN_066087	DN1pC(Output)	9
																							LPN_066087	DN1pD(Output)	0
																							LPN_066087	DN1pE(Output)	1
																							LPN_066087	DN2(Output)	0
																							LPN_066087	l-CPDN3(Output)	0
																							LPN_066087	l-LNv(Output)	0
																							LPN_066087	LN_ITP(Output)	4
																							LPN_066087	LNd_CRYn(Output)	0
																							LPN_066087	LNd_CRYp(Output)	22
																							LPN_066087	s-CPDN3A(Output)	0
																							LPN_066087	s-CPDN3B(Output)	0
																							LPN_066087	s-CPDN3C(Output)	1
																							LPN_066087	s-CPDN3D(Output)	3
																							LPN_066087	s-CPDN3E(Output)	12
																							LPN_066087	s-LNv(Output)	0
																							LPN_775892	APDN3(Output)	0
																							LPN_775892	DN1a(Output)	0
																							LPN_775892	DN1pA(Output)	2
																							LPN_775892	DN1pB(Output)	1
																							LPN_775892	DN1pC(Output)	5
																							LPN_775892	DN1pD(Output)	0
																							LPN_775892	DN1pE(Output)	1
																							LPN_775892	DN2(Output)	0
																							LPN_775892	l-CPDN3(Output)	0
																							LPN_775892	l-LNv(Output)	0
																							LPN_775892	LN_ITP(Output)	0
																							LPN_775892	LNd_CRYn(Output)	2
																							LPN_775892	LNd_CRYp(Output)	18
																							LPN_775892	s-CPDN3A(Output)	0
																							LPN_775892	s-CPDN3B(Output)	3
																							LPN_775892	s-CPDN3C(Output)	0
																							LPN_775892	s-CPDN3D(Output)	4
																							LPN_775892	s-CPDN3E(Output)	9
																							LPN_775892	s-LNv(Output)	0

## Sheet: Figure S3
Figure Labels	S3A										S3B			S3D
Genotype		R18H11-Gal4			Uas-VGLUT RNAi			R18H11-Gal4>Uas-VGLUT RNAi			R18H11-Gal4	Uas-VGLUT RNAi	R18H11>VGLUT RNAi	LexAop-CsChrimson; LPN-spGal4>Uas-GCaMP6s										R18H11-LexA>LexAop-CsChrimson; LPN-spGal4>Uas-GCaMP6s																				R18H11-LexA>LexAop-CsChrimson; LPN-spGal4>Uas-GCaMP6s + 200 μM MK801
		Mean	SEM	Num	Mean	SEM	Num	Mean	SEM	Num	1129	976	871	0	0	0	0	0	0	0	0	0	0	0	0	0	0	0	0	0	0	0	0	0	0	0	0	0	0	0	0	0	0	0	0	0	0	0	0
	ZT time	0.25	0.25	16	0	0	16	0	0	15	905	831	753	-0.02919	-0.07935	-0.02344	-0.02623	0.002921	0.018457	-0.06327	0.012448	-0.06098	0.091335	-0.04091	-0.03984	0.008786	0.07096	0.108831	-0.00117	0.147832	-0.00708	-0.06558	-0.15931	-0.08617	-0.05941	-0.09672	0.096834	-0.00082	-0.00959	-0.07024	0.057451	-0.02799	0.089283	-0.07023	0.110675	0.006344	0.018144	0.090755	0.04484
		1.625	1.1686	16	0	0	16	2.2	1.5188	15	991	1090	949	0.021475	-0.04038	-0.00209	-0.03251	0.031281	-0.04106	-0.04853	0.059395	-0.04481	0.071661	-0.06095	0.036513	0.012225	0.059812	0.018818	0.0367	0.654564	-0.01272	0.0685	0.286545	-0.15271	-0.04119	-0.02171	-0.10467	-0.02045	-0.0579	-0.11604	0.096872	-0.02181	0.155617	-0.04139	0.025665	-0.00893	0.0497	0.066896	-0.02197
		5.3125	2.5831	16	1.5625	0.88019	16	2.6667	2.0063	15	955	981	853	0.016575	-0.05869	-0.01482	-0.02434	-0.03627	0.003442	0.016924	0.06101	-0.04096	0.097547	-0.18011	0.308776	0.051982	0.091762	0.028294	0.050901	0.301811	0.07188	0.044154	0.014314	-0.09625	-0.10089	-0.18053	-0.32162	-0.06335	-0.02607	-0.08493	0.029557	-0.02568	0.01001	-0.09742	-0.02502	-0.0355	0.020581	0.078942	-0.01959
		11.9375	2.8628	16	6	2.2986	16	8.3333	2.7752	15	1075	993	940	-0.00092	-0.01698	-0.04199	-0.00381	-0.05959	0.007305	0.003919	0.034812	0.003511	0.007725	0.494763	-0.05187	-0.05473	0.149392	0.058911	0.088318	0.356131	-0.06041	-0.05941	-0.13207	-0.0423	-0.04843	0.209836	-0.3575	0.012671	-0.04425	-0.11395	0.071992	-0.02334	-0.09968	-0.12763	-0.01331	-0.00834	-0.02141	0.096172	0.03866
		22.875	2.183	16	16.4375	2.9154	16	18.2667	3.3855	15	938	1008	864	-0.0458	-0.08974	-0.03005	-0.01484	-0.04651	-0.01728	0.038659	0.046059	0.068327	0.045771	0.708433	1.54952	0.381552	0.311071	0.217098	0.224177	-0.00154	0.337624	0.317082	-0.18718	-0.64583	-0.00965	0.040235	0.08204	0.110399	0.165798	-0.06269	0.1859	0.088557	0.116124	-0.15841	-0.01839	0.025111	0.015625	0.006465	0.015094
	3	27.875	0.92139	16	22.9375	2.1183	16	25.0667	2.1591	15	915	1112	756	-0.07065	-0.09665	-0.04312	-0.00429	0.004855	-0.02701	0.036448	-0.00416	0.033659	0.031279	0.842144	0.191492	1.14061	0.494885	0.621054	0.470606	0.815301	0.500339	0.457014	-0.21188	-0.39601	0.129541	0.333266	0.202041	0.19597	0.195457	0.058699	0.151614	0.17584	0.169003	-0.14222	-0.00927	0.007257	-0.0074	0.07489	0.079429
		28.875	0.35208	16	25.5	1.3874	16	26.1333	0.85002	15	984	913	743	-0.01465	-0.04411	-0.01944	-0.00012	0.012452	0.037928	0.034237	0.096428	0.015409	0.016788	1.26153	0.406992	1.20299	0.541105	0.659637	0.537734	0.713255	0.37775	0.361283	-0.06306	0.197619	0.343204	0.227786	-0.17206	0.235329	0.253699	0.164048	0.275111	0.190006	0.193777	-0.09726	0.011466	-0.00736	0.033152	0.080729	0.09355
		29.1875	0.24527	16	27.3125	0.97775	16	27.9333	0.79562	15	1049	1032	1027	-0.01715	-0.07256	-0.0102	0.004039	5.31e-05	-0.04636	-0.02212	0.015069	0.032325	0.162939	1.45481	0.3582	1.0686	0.700469	0.746878	0.661924	0.268075	0.255162	0.326735	0.063384	0.031991	0.372924	0.122305	-0.19407	0.181138	0.291633	0.209581	0.271972	0.21745	0.245252	-0.08528	-0.04035	-0.03699	0.043522	0.097749	0.045531
		27.875	0.71224	16	25.8125	1.6689	16	26.6667	0.86005	15	925	1020	807	-0.01966	-0.05935	0.007863	0.008924	0.020949	0.014894	0.034622	0.031211	-0.00349	0.043399	1.61619	0.635569	1.01873	0.807224	0.455734	0.713776	0.882343	0.291107	0.398929	0.456314	0.364499	0.338612	-0.17348	-0.02882	0.30582	0.283765	0.037094	0.298332	0.210907	0.17509	-0.08461	-0.04132	0.001233	0.053893	0.114769	-0.03738
		28.9375	0.30915	16	29.25	0.34761	16	28.8	0.64881	15	909	929	846	0.069143	-0.0374	0.023076	-0.01244	0.002247	0.003699	-0.01513	0.077232	-0.02629	0.013963	1.05704	-0.14242	0.87916	0.732709	0.426408	0.668311	0.412424	0.135487	0.045059	0.690342	0.571572	0.3043	-0.06001	-0.2621	0.165571	0.147793	0.048911	0.270172	0.089542	0.191914	-0.04511	-0.03688	-0.00771	0.037962	0.136833	0.029681
		26.9375	0.97241	16	26.1875	1.2491	16	28.0667	0.80159	15	987	995	893	0.0458	-0.03158	-0.03645	0.012524	0.056524	-0.01158	0.023351	0.054314	-0.07492	0.110674	1.01121	-0.29624	0.004857	0.65172	-0.18016	0.614331	0.676997	0.109588	0.02835	0.59024	0.323729	0.336478	0.075857	-0.54039	0.186341	0.167356	0.013322	0.158346	0.141893	0.083433	-0.00161	-0.05385	-0.01913	0.013426	0.139661	0.021468
	6	26.375	0.58363	16	25.375	1.1324	16	24.8667	1.3518	15	952	962	956	0.025374	-0.0013	-0.04123	0.012546	0.029415	-0.02831	0.021689	0.056177	-0.04075	0.073382	0.813922	0.068248	-0.1627	0.714131	-0.25184	0.568961	0.396128	0.118188	-0.06943	0.478304	0.076698	0.195166	0.236746	-0.57992	0.115994	0.135907	0.008916	0.218452	0.166978	0.159966	0.016974	-0.09264	-0.06483	0.049856	0.166273	0.096594
		27.5	0.74162	16	25.75	1.1708	16	23.7333	2.0964	15	973	883	796	0.031454	-0.03235	-0.03279	0.027496	0.053926	-0.00676	0.011171	0.09124	-0.00714	0.058789	0.641431	0.041172	-0.11105	0.866451	-0.27745	0.662957	0.445894	0.152835	-0.06024	0.486343	0.335515	0.298885	0.123939	-0.39365	0.096245	0.092707	0.030863	0.139298	0.129111	0.238098	0.037152	-0.07747	-0.01279	0.05869	0.156239	0.044615
		26.25	0.78793	16	25.5625	1.4317	16	22.1333	2.1862	15	911	1063	856	0.042003	-0.04863	-0.02294	0.015598	0.02403	-0.00259	0.007695	0.104154	-0.06585	0.100474	1.10389	-0.03057	-0.07913	0.86774	-0.18239	0.66885	0.657131	0.263672	-0.12977	0.285095	0.313417	0.24876	-0.01111	-0.28089	0.058799	0.104062	-0.06659	0.055046	0.126378	0.016728	0.026678	-0.03332	-0.0457	0.017751	0.138367	0.073496
		22.5	1.6279	16	23.5625	1.693	16	15.2667	2.9171	15	1054	1051		0.103979	-0.02561	-0.02912	0.048876	0.068175	0.011934	-0.01073	0.058444	-0.10261	0.131909	1.11756	-0.0224	-0.01037	0.951338	-0.08631	0.72767	0.293653	0.303885	0.001828	0.112959	0.8885	0.099153	0.333557	-0.40911	0.059795	0.132978	-0.01173	0.148524	0.113326	-0.02614	0.041147	0.002443	-0.02545	0.023434	0.180077	0.102744
		21.875	2.4167	16	26.5	0.83166	16	12.0667	2.8225	15				0.091205	-0.07051	-0.03187	0.032594	0.02317	0.035251	0.027488	0.071398	-0.07803	0.077091	1.37773	0.100019	-0.09623	0.994368	-0.16046	0.690591	0.317016	0.289186	0.003324	0.52473	0.228398	0.007851	0.440067	-0.33942	0.050701	0.124227	0.070266	0.186996	0.130135	-0.12951	0.062251	-0.00799	-0.03365	0.070139	0.149631	0.060334
		21.125	1.7909	16	27.8125	0.65966	16	4.6667	2.2118	15				0.102937	-0.04735	-0.01385	0.026331	0.024912	0.037656	0.008093	0.088756	-0.11887	0.094997	1.05045	0.141042	-0.2299	1	-0.07916	0.704383	0.2169	0.161768	-0.01277	0.190359	-0.25092	-0.04116	0.099829	-0.31429	0.018058	0.128646	0.071132	0.16136	0.159547	-0.13383	0.02977	-0.06897	-0.04634	0.04642	0.16233	0.032899
	9	11.25	2.835	16	20.4375	2.1232	16	4.5333	2.2058	15				0.065751	-0.01944	-0.01525	0.001838	0.049277	0.046446	0.033448	0.111857	-0.05857	0.027822	0.545675	0.184349	-0.08649	0.957401	-0.01771	0.835601	1.10217	0.149807	0.024854	-0.08301	0.111323	-0.03471	-0.16361	-0.22007	0.002826	0.147774	0.085001	0.118732	0.182696	-0.15194	0.014911	-0.04985	-0.04436	0.022763	0.159299	0.07497
		12.5	2.0757	16	14.6875	2.4199	16	4	1.4992	15				0.117738	-0.04892	-0.02558	0.042278	0.044402	0.045884	0.042945	0.084013	-0.03817	0.064723	0.849157	-0.00522	-0.31098	0.97999	-0.09217	0.776828	0.122973	0.27212	0.30652	0.157182	0.027837	-0.07266	-0.07645	-0.16144	0.023512	0.142017	0.094357	0.18268	0.198884	-0.13993	-0.02469	-0.04647	-0.05559	0.05356	0.167915	0.070983
		9.4375	2.4647	16	10.25	2.7287	16	2.4	1.3302	15
		3.0625	1.7332	16	0.5	0.28868	16	0.2	0.2	15
		0	0	16	0	0	16	0	0	15
		0	0	16	0	0	16	0	0	15
	12	0	0	16	0.25	0.14434	16	0	0	15
		9.5625	1.4288	16	18.5	2.137	16	5.0667	1.3362	15
		26.4375	1.2681	16	28	0.85635	16	18.6	3.0297	15
		27.375	0.68845	16	27.4375	1.151	16	25.9333	1.4783	15
		26	1.1068	16	26.625	0.82095	16	24.4	1.1288	15
		27.625	0.7576	16	27	1.1365	16	26.8667	0.883	15
	15	25.75	0.8441	16	26.9375	0.73297	16	25.2667	1.2742	15
		27.9375	0.61555	16	26.375	1.1686	16	25.2667	1.08	15
		26.875	0.76308	16	26.0625	0.78246	16	24.6	1.4369	15
		27.5	0.54772	16	28.625	0.52341	16	25.9333	0.74621	15
		27.3125	0.92068	16	25.5625	1.6304	16	25.4	1.369	15
		27	0.7746	16	26.8125	1.1875	16	25.5333	1.2339	15
	18	24.625	1.0201	16	27.6875	0.78909	16	26.2667	0.81338	15
		26.5625	0.71861	16	28.6875	0.43511	16	26.3333	0.76636	15
		26.9375	0.9894	16	26.875	0.93486	16	26	1.0465	15
		26.3125	0.77845	16	27.9375	0.5949	16	27	0.7303	15
		27.625	0.67004	16	28.375	0.60467	16	25.6667	1.1697	15
		26	0.93095	16	27.6875	0.88844	16	23.6667	1.466	15
	21	25.125	0.72385	16	26.6875	0.83025	16	27.4667	0.44579	15
		27.75	0.73881	16	26.75	1.0388	16	25.2	1.4482	15
		26.125	0.93486	16	27.0625	0.62895	16	26.6	0.81533	15
		23.375	1.0562	16	23.6875	1.0556	16	24.1333	1.4002	15
		26	1.3166	16	25.8125	1.1151	16	22.7333	2.0435	15
		12.4375	2.3345	16	15.875	1.9555	16	11.4	2.0043	15
	24	6.4375	1.7223	16	7.1875	1.8691	16	7.3333	1.8405	15
		0	0	16	0	0	16	0	0	15
		1.4375	0.80088	16	1.6875	1.1752	16	2.6667	1.9412	15
		10.5625	2.8416	16	2.1875	1.2524	16	10.8	2.986	15
		21.125	2.1773	16	14	2.8196	16	21.2	2.9636	15
		24.625	1.2678	16	22.5	2.7249	16	25	1.8074	15
	3	27.3125	0.72295	16	26.9375	0.95511	16	27.0667	0.78962	15
		29.0625	0.33502	16	27.5	1.4053	16	28.0667	0.65076	15
		27.75	0.75554	16	28.3125	0.42543	16	27.6	0.67471	15
		27.9375	0.58785	16	26.9375	1.1346	16	27.1333	0.98012	15
		24.9375	1.2925	16	25.8125	0.95402	16	23.8	1.1093	15
		27.3125	0.81506	16	28.5625	0.67681	16	26.8667	1.4036	15
	6	26.375	1.0602	16	27.875	0.63819	16	27.3333	0.86557	15
		26.25	0.79844	16	26.1875	0.90009	16	26.3333	0.8765	15
		27.8125	0.62061	16	28.375	1.1176	16	25.9333	1.7361	15
		27.6875	0.52216	16	26.75	0.9596	16	22.7333	2.2938	15
		26.5	0.89443	16	28.6875	0.48061	16	18.0667	2.2646	15
		23.4375	1.5652	16	27.1875	0.95838	16	16.2	2.7606	15
	9	17.25	2.3603	16	26.1875	0.87187	16	8.3333	2.4195	15
		10.8125	2.4702	16	23.125	1.83	16	6.4667	2.3419	15
		9.25	1.9801	16	15.875	2.2321	16	1.6	0.89336	15
		1.625	0.79517	16	6.875	2.4544	16	0	0	15
		0	0	16	0.875	0.875	16	0	0	15
		0	0	16	0	0	16	0	0	15
	12	0	0	16	0	0	16	0	0	15
		0	0	16	0	0	16	0	0	15
		0	0	16	0	0	16	0	0	15
		0	0	16	0	0	16	0	0	15
		1.375	1.0873	16	3.125	1.7026	16	0.6	0.6	15
		3.8125	1.8868	16	7.625	2.9943	16	4.5333	2.2187	15
	15	11.25	2.6165	16	10.3125	3.3884	16	7.4	3.0888	15
		16.9375	2.5372	16	11.875	3.3089	16	6.4	3.1104	15
		20.5625	2.3255	16	16.0625	3.1138	16	5.5333	2.6074	15
		20.5625	1.5758	16	18.6875	2.6248	16	4.4	2.0994	15
		21.125	1.668	16	19.875	2.8356	16	7.2	2.562	15
		24.0625	1.273	16	20.25	2.6481	16	11.8	3.0507	15
	18	24.1875	1.5843	16	21.75	2.5438	16	11.8667	3.1891	15
		26.375	1.2072	16	22.875	2.3038	16	12.4	3.4223	15
		19.8125	1.9413	16	25.375	1.0483	16	11.2667	2.9768	15
		24.9375	1.3616	16	26.625	1.399	16	12.0667	3.4647	15
		26.5625	1.5302	16	23.125	2.1561	16	17.2	2.892	15
		24.4375	1.7175	16	20.625	2.4998	16	19	2.8801	15
	21	25.875	1.0363	16	18.625	2.5065	16	15.6667	2.8447	15
		27.4375	1.129	16	19.875	2.6893	16	19.6	2.6436	15
		27.6875	0.61724	16	20.5625	2.4647	16	17.9333	2.4348	15
		26.6875	1.2135	16	18.625	2.0734	16	22.4667	2.1906	15
		21.4375	1.9364	16	18.4375	2.3183	16	26.2667	1.0577	15
		18.9375	2.2592	16	18.375	1.9555	16	24.8	1.0337	15
	24	18.5	1.8416	16	17.625	1.7862	16	22.2667	1.0303	15
[truncated: 36 more columns]

## Sheet: Figure 3
Figure Labels	3E
Genotype	CsChrimson;LPN-spGal4>GCaMP6s																		Ppk-LexA>CsChrimson;LPN-spGal4>GCaMP6s																Ppk-LexA>CsChrimson;LPN-spGal4>GCaMP6s + 10 μM MEC
	0	0	0	0	0	0	0	0	0	0	0	0	0	0	0	0	0	0	0	0	0	0	0	0	0	0	0	0	0	0	0	0	0	0	0	0	0	0	0	0	0	0	0	0	0	0	0	0	0
	-0.03411	-0.10675	-0.02853	-0.03166	-0.01274	0.10029	0.088353	-0.00481	-0.01193	0.008011	0.022137	0.031535	-0.03388	-0.06084	-0.06206	-0.02452	0.024243	0.056719	0.001157	-0.02739	-0.04653	0.068767	-0.01825	-0.04486	-0.04238	-0.04757	0.024743	-0.01476	-0.01142	0.15773	-0.01462	-0.00283	0.038088	-0.01457	0.047108	0.032908	0.012429	-0.04585	-0.00523	0.041282	0.046742	0.106763	0.019097	0.02205	-0.01417	0.02598	-0.04178	-0.02755	-0.03088
	0.01701	0.114449	-0.03693	-0.13512	-0.02409	0.06861	0.124862	0.015321	-0.04795	-0.00282	-0.0319	-0.02708	-0.02258	-0.0982	-0.03461	0.02509	0.000727	0.037178	-0.02038	0.020318	-0.06478	-0.01206	-0.10377	-0.05611	0.053348	0.040172	-0.02724	-0.03935	-0.01819	0.168645	-0.06752	-0.0567	0.014408	-0.01319	-0.01405	-0.02628	0.087243	0.027184	-0.02085	0.069623	0.044273	0.131047	-0.00052	0.031797	0.011399	0.020173	-0.00131	-0.04433	-0.08034
	-0.02636	-0.01242	-0.0015	-0.03901	0.005923	0.025312	0.067845	-0.03202	0.016432	0.009709	-0.01616	0.005391	0.017299	-0.02957	-0.10827	0.067236	-0.02659	0.009641	0.152655	0.072669	0.018781	-0.01308	-0.08443	-0.00675	0.02658	0.015831	0.023667	-0.03173	-0.02439	0.164875	-0.02338	0.091476	-0.01641	0.00441	0.040287	0.015768	0.067604	0.067648	-0.03827	0.032364	0.035328	0.0856	0.057541	0.046463	-0.03096	0.019334	-0.02016	-0.05128	-0.06489
	0.034838	-0.05055	0.024298	-0.07332	-0.01794	0.1089	0.079894	-0.01708	-0.00574	0.042901	-0.04838	-0.0778	0.057386	-0.07486	-0.09436	0.045742	-0.03353	0.040584	-0.00733	0.179787	0.016465	0.011144	-0.01043	-0.00491	0.024923	0.011601	-0.07903	-0.03162	-0.02704	0.140459	-0.01052	0.108122	0.075894	-0.04997	0.061453	0.057446	0.059459	0.04816	-0.01469	0.005276	0.049712	0.12975	0.027822	0.012968	-0.02895	0.006718	0.01875	-0.03343	-0.07583
	0.030136	-0.01788	0.063158	0.023158	0.046155	0.14769	0.122965	-0.01135	0.047592	0.020015	-0.01168	-0.04344	-0.0203	-0.03509	-0.10927	-0.00139	-0.02089	-0.01769	0.164463	0.238829	0.392551	0.378249	0.10055	0.25955	0.26323	0.188969	0.122895	0.13534	0.107338	0.261409	0.063218	0.064993	0.079008	-0.02967	0.134946	0.06403	0.097348	0.039995	-0.03801	0.058026	0.04353	0.118296	-0.00614	0.018113	0.003481	-0.00801	-0.05437	-0.04376	-0.05127
	0.159942	0.103889	0.051423	0.066514	0.031413	0.020859	0.137466	0.025372	-0.01846	0.068827	0.000455	-0.0473	0.031365	-0.0786	-0.11923	0.025294	-0.0102	-0.01177	0.5	0.212592	0.258892	0.067892	-0.04743	0.181848	0.154529	0.12092	0.149587	0.080424	0.098439	0.210204	-0.0024	0.098018	0.066848	0.041566	0.365225	0.093052	0.082142	0.069306	0.03149	0.067031	0.034811	0.06081	-0.01641	0.041987	-0.05237	0.001481	0.004389	-0.06936	-0.06024
	0.075536	0.142825	0.039689	0.062563	0.051235	-0.0424	0.151968	0.06209	-0.08395	0.023358	-0.03605	-0.05116	0.027045	-0.06076	-0.05395	0.005075	-0.00476	0.017486	0.170569	0.5	0.20481	0.021877	0.173805	0.114022	0.100756	0.072042	0.047178	0.045154	0.0868	0.198688	-0.04559	0.035029	0.054847	0.00837	0.201611	0.056648	0.117945	0.012044	-0.00745	0.045829	0.075314	-0.0033	0.04779	0.034847	-0.00887	0.021615	-0.02509	-0.08547	-0.07214
	-0.00145	-0.047	0.063696	0.055712	0.004601	0.000147	0.146266	0.043731	-0.05578	0.014307	0.037223	-0.04923	0.007416	-0.07796	-0.09229	-0.00194	-0.04711	0.00949	0.081886	0.5	0.118077	0.074653	0.20891	0.072943	0.101538	0.088178	0.048836	0.035913	0.103659	0.167731	0.033332	0.017271	0.037166	0.003141	0.229668	0.077308	0.025942	0.036839	-0.06219	0.07049	0.036938	-0.04575	-0.01551	0.034144	0.002912	0.029914	-0.03383	-0.02636	-0.08027
	-0.04085	0.024857	0.134448	0.08634	0.089528	0.084256	0.1371	0.050076	-0.00335	0.024838	-0.0255	0.027709	-0.04401	-0.03204	-0.10042	-0.02484	-0.06891	0.007151	-0.04721	0.312607	0.136063	-0.04946	0.244016	0.083687	0.054581	0.036858	0.020578	-0.01645	0.132773	0.160414	-0.03937	-0.02237	-0.03812	-0.00855	0.126398	0.077932	0.106634	0.014623	-0.02451	0.072018	0.03114	0.053567	-0.03755	-0.05421	-0.01482	0.01684	-0.04257	-0.02049	-0.07386
	-0.02587	0.062642	0.059305	0.004726	-0.05217	0.095803	0.120121	0.056421	-0.02225	-0.00771	-0.06617	0.104646	0.004374	-0.13013	-0.15076	0.011565	-0.04119	0.02985	-0.125	0.296117	-0.02302	-0.13174	0.173805	-0.02396	-0.12881	-0.08524	-0.13101	-0.08942	-0.06103	0.153097	-0.03954	-0.00216	-0.11341	-0.00031	0.060904	0.079348	0.047786	0.024837	-0.07897	0.055874	-0.01843	0.111872	0.019438	-0.05203	0.004277	0.030296	-0.0339	-0.06337	-0.09797
	-0.06613	0.145451	0.157964	-0.05225	-0.03338	-0.05173	0.084014	0.05666	-0.07031	0.037155	-0.01909	0.038535	0.002626	-0.07837	-0.13058	0.014877	-0.0797	0.006523	-0.24471	0.360787	-0.21089	-0.2683	0.113662	-0.1321	-0.20758	-0.13869	-0.12552	-0.23247	-0.16035	0.030475	-0.14432	-0.02749	-0.08159	-0.0536	0.058597	0.060321	0.065522	-0.01192	-0.01634	0.096311	-0.05111	-0.056	-0.01159	-0.04737	0.021803	0.017626	0.017109	-0.05519	-0.18271
	-0.02192	0.067292	0.067877	-0.12979	-0.08935	-0.09638	0.035584	0.073334	-0.01853	-0.0133	-0.00698	0.053342	-0.02174	-0.03806	-0.14673	0.037767	-0.10144	-0.01554	-0.13303	0.361366	-0.21215	-0.23346	0.18386	-0.13507	-0.16388	-0.10674	-0.16226	-0.22117	-0.09852	-0.03511	-0.16516	-0.03736	-0.06313	-0.04234	0.033227	0.098299	0.048104	0.034436	-0.0537	0.100275	-0.00181	-0.00221	-0.02395	-0.00338	-0.03641	0.055992	-0.02865	-0.01718	-0.07991
	-0.03183	0.02362	0.111654	-0.06722	-0.1323	-0.01811	0.037328	0.005116	0.051714	0.014048	-0.01857	-0.01011	-0.06434	-0.07257	-0.09989	0.042586	-0.07477	0.020581	-0.08271	0.450867	-0.11453	-0.11569	0.189178	-0.08282	-0.12589	-0.08283	-0.09027	-0.16653	-0.08922	0.036433	-0.10845	0.022627	-0.02648	-0.07283	0.061436	0.102353	0.037697	0.008347	-0.02968	0.124753	0.007664	0.042795	-0.0109	-0.01777	0.012717	0.041992	0.005692	-0.01398	-0.1244
	-0.07492	-0.07396	0.068993	-0.09842	-0.09307	-0.07929	0.043745	0.100126	0.032294	0.005295	0.003579	-0.01834	-0.02928	-0.1032	-0.12992	-0.00586	-0.05608	-0.0217	-0.10085	0.370236	-0.17294	-0.10411	0.338264	-0.11943	-0.0765	-0.04213	-0.11832	-0.09769	-0.09	0.034335	-0.10746	-0.05123	0.010461	-0.05167	0.025142	0.119386	0.040798	0.0377	0.016315	0.118702	0.008438	0.00967	0.006338	-0.01581	-0.00222	0.028771	-0.01769	-0.00911	-0.1348
	-0.04222	0.013555	0.042546	-0.11665	-0.09869	-0.00189	0.086059	0.042089	-0.0185	0.037775	-0.04556	0.037775	-0.0372	-0.10981	-0.16755	0.030065	-0.04617	0.032699	-0.10355	0.451639	-0.16836	-0.1427	0.269872	-0.11179	-0.09964	-0.04912	-0.05909	-0.09335	-0.09229	0.093784	-0.09286	-0.00825	0.022328	-0.05424	0.074045	0.144266	0.035896	0.029885	-0.00417	0.116169	-0.01132	-0.05818	0.027851	-0.06037	-0.02068	-0.00864	0.021315	-0.00908	-0.14247
	0.037492	0.012218	0.039679	-0.10801	-0.07323	-0.00364	0.072515	0.0472	0.026835	0.013447	0.026064	0.016205	-0.10336	-0.11947	-0.10812	0.049853	0.116736	-0.01671	-0.12594	0.47271	-0.1969	-0.0939	0.285453	-0.13306	-0.09903	-0.05162	-0.11521	-0.12267	-0.08002	0.098793	-0.08068	-0.02624	0.037587	-0.06573	0.064149	0.100327	0.057936	0.040236	-0.01377	0.116169	0.001491	-0.01	0.033632	-0.02119	0.004556	0.010999	-0.02047	-0.02629	-0.16669
	-0.09521	-0.06207	0.113172	-0.08673	-0.0587	-0.04396	0.077084	0.053589	-0.04747	0.027938	-0.05818	0.040215	-0.10894	-0.11803	-0.16657	0.008941	-0.08941	0.005856	-0.12627	0.448676	-0.25109	-0.14716	0.366944	-0.17497	-0.07516	-0.04263	-0.07485	-0.12753	-0.01812	0.128913	-0.0612	0.002464	0.012113	-0.04539	0.069968	0.115384	0.07069	0.048065	-0.04539	0.117801	0.025031	-0.02441	0.000757	-0.03975	-0.01952	0.018692	-0.02671	-0.01181	-0.13619
	-0.03665	-0.02033	0.106221	-0.11298	-0.05441	0.068643	0.063167	0.065426	-0.02411	0.031635	-0.05598	0.037563	-0.04834	-0.0783	-0.11371	0.016777	-0.06643	-0.0021	-0.0647	0.418548	-0.26303	-0.16979	0.409953	-0.18701	-0.10655	-0.076	0.034852	-0.09617	-0.1015	0.087293	-0.09037	-0.04485	-0.00746	-0.06912	0.030356	0.095155	0.065852	0.006206	-0.00883	0.067755	-0.04614	-0.00328	0.046723	-0.03298	-0.00903	0.033242	-0.01151	-0.00911	-0.17724
	-0.07079	-0.05223	0.100843	-0.13475	-0.06071	-0.02311	0.068907	0.041502	-0.01618	0.013561	-0.0031	0.075237	-0.08151	-0.10057	-0.14127	-0.01363	-0.06786	0.016848	-0.18985	0.476794	-0.23407	-0.06824	0.415084	-0.16844	-0.09629	-0.07207	-0.04109	-0.12193	-0.06077	0.08447	-0.09056	-0.01141	0.038918	-0.03974	0.089372	0.123008	0.090144	-0.03536	-0.02436	0.041912	-0.03357	-0.06123	0.010448	-0.00603	-0.01392	0.002156	-0.00888	-0.03529	-0.16653
[truncated: 130 more columns]

## Sheet: Figure S5
Figure Labels	S5D																											S5E
Genotype	CsChrimson;R65D05-LexA>GCaMP6s											TrpA1.sh-GaL4>CsChrimson;R65D05-LexA>GCaMP6s																CsChrimson;R65D05-LexA>GCaMP6s											TrpA1.sh-GaL4>CsChrimson;R65D05-LexA>GCaMP6s
	0	0	0	0	0	0	0	0	0	0	0	0	0	0	0	0	0	0	0	0	0	0	0	0	0	0	0	0	0	0	0	0	0	0	0	0	0	0	0	0	0	0	0	0	0	0	0	0	0
	0.077462	0.27009	-0.05013	-0.02548	-0.14356	0.021638	-0.11675	-0.06745	-0.1415	-0.17071	0.285049	0.229398	-0.05763	0.015895	-0.0258	-0.02965	0.009551	0.069969	0.000625	-0.00499	-0.02709	0.018156	-0.00846	-0.01836	-0.01273	0.041069	-0.02116	0.077462	0.27009	-0.05013	-0.02548	-0.14356	0.021638	-0.11675	-0.06745	-0.1415	-0.17071	0.285049	0.229398	-0.05763	0.015895	-0.0258	-0.02965	0.009551	0.069969	0.000625	-0.00499	-0.02709	0.018156
	0.076764	-0.18339	-0.53088	0.038661	-0.23895	-0.00123	-0.02634	0.049495	-0.05684	0.138326	0.035997	0.281498	-0.10002	0.041216	0.055053	-0.02058	-0.0713	0.040651	-0.06839	0.018863	-0.00665	0.032872	0.008025	-0.01829	-0.00495	0.052903	-0.03583	0.076764	-0.18339	-0.53088	0.038661	-0.23895	-0.00123	-0.02634	0.049495	-0.05684	0.138326	0.035997	0.281498	-0.10002	0.041216	0.055053	-0.02058	-0.0713	0.040651	-0.06839	0.018863	-0.00665	0.032872
	0.481122	0.421352	-0.26138	-0.03614	-0.48931	0.010763	-0.06294	0.058805	-0.03273	0.051657	0.384287	0.210523	-0.2245	0.021796	0.024585	-0.04867	-0.08075	0.003857	-0.11036	-0.19755	0.108296	0.022453	0.121186	-0.05163	0.013581	0.032621	-0.06593	0.481122	0.421352	-0.26138	-0.03614	-0.48931	0.010763	-0.06294	0.058805	-0.03273	0.051657	0.384287	0.210523	-0.2245	0.021796	0.024585	-0.04867	-0.08075	0.003857	-0.11036	-0.19755	0.108296	0.022453
	0.386756	0.347136	0.052648	-0.02803	-0.17552	-0.01517	-0.12439	0.095977	-0.05935	-0.12894	0.147589	0.081439	0.079846	0.005874	0.014301	-0.03194	-0.04269	-0.0325	-0.13268	0.093828	0.023797	0.038029	0.092489	-0.04754	-0.00608	0.082736	-0.00057	0.386756	0.347136	0.052648	-0.02803	-0.17552	-0.01517	-0.12439	0.095977	-0.05935	-0.12894	0.147589	0.081439	0.079846	0.005874	0.014301	-0.03194	-0.04269	-0.0325	-0.13268	0.093828	0.023797	0.038029
	0.017107	0.125142	-0.0159	0.106505	-0.05617	0.001706	-0.00049	0.161762	0.157674	-0.28006	0.396551	0.230774	-0.05199	0.317514	0.225609	0.072194	0.024442	0.64492	0.181256	0.046348	0.105907	0.268539	0.330588	0.11867	0.108373	0.751532	0.266595	0.017107	0.125142	-0.0159	0.106505	-0.05617	0.001706	-0.00049	0.161762	0.157674	-0.28006	0.396551	0.230774	-0.05199	0.317514	0.225609	0.072194	0.024442	0.64492	0.181256	0.046348	0.105907	0.268539
	-0.48772	0.229625	-0.08296	0.126438	0.098274	-0.00518	-0.06559	0.147376	0.036989	-0.02407	0.153508	0.19412	0.295644	0.366561	0.216943	0.036907	0.03888	1.29802	0.218141	-0.00541	0.740608	0.308427	0.381234	1.89	2	1.14389	0.29997	-0.48772	0.229625	-0.08296	0.126438	0.098274	-0.00518	-0.06559	0.147376	0.036989	-0.02407	0.153508	0.19412	0.295644	0.366561	0.216943	0.036907	0.03888	1.29802	0.218141	-0.00541	0.740608	0.308427
	0.28788	0.241749	-0.10804	-0.33845	0.090943	-0.00174	-0.10475	0.148347	-0.00589	0.05107	0.23729	0.067398	0.453943	0.351202	0.157016	0.036546	0.000179	1.26097	0.174969	0.050062	0.783956	0.294482	0.381193	0.030784	0.101735	1.10576	0.283702	0.28788	0.241749	-0.10804	-0.33845	0.090943	-0.00174	-0.10475	0.148347	-0.00589	0.05107	0.23729	0.067398	0.453943	0.351202	0.157016	0.036546	0.000179	1.26097	0.174969	0.050062	0.783956	0.294482
	-0.09688	0.242488	0.265781	-0.08416	0.127332	0.056142	-0.05289	0.125007	-0.04878	0.126212	0.321072	0.200702	0.421953	0.356324	0.144998	0.023857	-0.02074	1.1851	0.141302	0.028742	0.827545	0.308568	0.400799	0.011175	0.111975	1.11182	0.304263	-0.09688	0.242488	0.265781	-0.08416	0.127332	0.056142	-0.05289	0.125007	-0.04878	0.126212	0.321072	0.200702	0.421953	0.356324	0.144998	0.023857	-0.02074	1.1851	0.141302	0.028742	0.827545	0.308568
	-0.35334	-0.47212	-0.05241	0.170125	0.185584	-0.05036	-0.1439	0.149319	-0.13556	0.199744	0.72204	0.122532	0.473576	0.361325	0.18357	0.009279	-0.03441	1.10798	0.115771	0.012641	0.765138	0.327801	0.404912	-0.01925	0.098494	1.07375	0.251085	-0.35334	-0.47212	-0.05241	0.170125	0.185584	-0.05036	-0.1439	0.149319	-0.13556	0.199744	0.72204	0.122532	0.473576	0.361325	0.18357	0.009279	-0.03441	1.10798	0.115771	0.012641	0.765138	0.327801
	0.246437	-0.34299	-0.02865	-0.11425	-0.32027	-0.02591	-0.28381	0.152651	-0.22077	0.002862	0.559915	0.15424	0.333946	0.264044	0.143554	-0.04498	-0.10244	0.955877	0.011149	-0.04407	0.624665	0.26071	0.326725	-0.10569	0.024433	0.906331	0.165778	0.246437	-0.34299	-0.02865	-0.11425	-0.32027	-0.02591	-0.28381	0.152651	-0.22077	0.002862	0.559915	0.15424	0.333946	0.264044	0.143554	-0.04498	-0.10244	0.955877	0.011149	-0.04407	0.624665	0.26071
	-0.13683	0.515911	-0.24468	-0.24189	-0.19909	-0.08744	-0.1759	0.148126	0.028403	0.080054	0.272941	0.050044	0.122439	0.186333	0.07893	-0.08312	-0.09204	0.546672	-0.02764	-0.06626	0.366167	0.238243	0.24101	-0.13832	-0.07301	0.519039	0.137328	-0.13683	0.515911	-0.24468	-0.24189	-0.19909	-0.08744	-0.1759	0.148126	0.028403	0.080054	0.272941	0.050044	0.122439	0.186333	0.07893	-0.08312	-0.09204	0.546672	-0.02764	-0.06626	0.366167	0.238243
	-0.31421	0.23015	-0.2663	-0.29934	-0.15252	-0.09472	-0.18956	0.11909	-0.11056	0.058427	-0.2314	0.0992	0.166702	0.16282	0.0406	-0.0521	-0.09749	0.353798	-0.04284	-0.06614	0.2654	0.216153	0.246148	-0.12411	-0.1002	0.353696	0.088198	-0.31421	0.23015	-0.2663	-0.29934	-0.15252	-0.09472	-0.18956	0.11909	-0.11056	0.058427	-0.2314	0.0992	0.166702	0.16282	0.0406	-0.0521	-0.09749	0.353798	-0.04284	-0.06614	0.2654	0.216153
	0.402941	0.105425	-0.27522	-0.35022	-0.17583	-0.09009	-0.24509	0.138634	-0.11712	0.171132	0.136293	0.193046	0.008405	0.154417	0.081272	-0.10258	-0.12424	0.241186	-0.06079	-0.06169	0.287171	0.206807	0.228585	-0.14067	-0.10086	0.279793	0.13859	0.402941	0.105425	-0.27522	-0.35022	-0.17583	-0.09009	-0.24509	0.138634	-0.11712	0.171132	0.136293	0.193046	0.008405	0.154417	0.081272	-0.10258	-0.12424	0.241186	-0.06079	-0.06169	0.287171	0.206807
	0.335059	0.224823	-0.12045	-0.39348	-0.17519	-0.08942	-0.25044	0.199223	0.062368	0.147855	0.291802	-0.05925	-0.0669	0.138112	0.092354	-0.08438	-0.12508	0.15406	-0.07759	-0.0531	0.216158	0.198845	0.276802	-0.12565	-0.09045	0.145443	0.107362	0.335059	0.224823	-0.12045	-0.39348	-0.17519	-0.08942	-0.25044	0.199223	0.062368	0.147855	0.291802	-0.05925	-0.0669	0.138112	0.092354	-0.08438	-0.12508	0.15406	-0.07759	-0.0531	0.216158	0.198845
	-0.00831	0.288939	-0.31972	-0.36021	-0.22236	-0.07317	-0.4665	0.15985	-0.1373	-0.11786	0.582915	0.004918	0.037781	0.131704	0.077299	-0.08365	-0.1236	0.112034	-0.13274	-0.02658	0.123029	0.220838	0.273453	-0.13	-0.11494	0.111251	0.101814	-0.00831	0.288939	-0.31972	-0.36021	-0.22236	-0.07317	-0.4665	0.15985	-0.1373	-0.11786	0.582915	0.004918	0.037781	0.131704	0.077299	-0.08365	-0.1236	0.112034	-0.13274	-0.02658	0.123029	0.220838
	0.284274	0.230493	-0.29856	-0.40834	-0.12655	-0.03997	-0.45813	0.12824	-0.20945	-0.40147	0.360243	-0.07319	0.078882	0.134805	0.094542	-0.1234	-0.09626	0.10652	-0.15711	-0.07315	0.141664	0.206178	0.254301	-0.13253	-0.14068	0.104146	0.089726	0.284274	0.230493	-0.29856	-0.40834	-0.12655	-0.03997	-0.45813	0.12824	-0.20945	-0.40147	0.360243	-0.07319	0.078882	0.134805	0.094542	-0.1234	-0.09626	0.10652	-0.15711	-0.07315	0.141664	0.206178
	0.481159	-0.04738	-0.13995	-0.38215	-0.18269	0.015251	-0.47337	0.126399	-0.18366	-0.01827	0.259936	0.14267	-0.0492	0.113329	0.111647	-0.13704	-0.09891	0.065313	-0.1751	-0.04136	0.146389	0.19652	0.246932	-0.11924	-0.15153	0.116599	0.078237	0.481159	-0.04738	-0.13995	-0.38215	-0.18269	0.015251	-0.47337	0.126399	-0.18366	-0.01827	0.259936	0.14267	-0.0492	0.113329	0.111647	-0.13704	-0.09891	0.065313	-0.1751	-0.04136	0.146389	0.19652
	0.341728	0.195886	-0.43202	-0.43361	-0.16591	-0.03998	-0.458	0.173818	-0.07095	0.107378	-0.13837	-0.05383	-0.14551	0.13378	0.138227	-0.12974	-0.07364	0.043309	-0.19332	-0.04801	0.063265	0.213144	0.266538	-0.11307	-0.17613	0.083617	0.133416	0.341728	0.195886	-0.43202	-0.43361	-0.16591	-0.03998	-0.458	0.173818	-0.07095	0.107378	-0.13837	-0.05383	-0.14551	0.13378	0.138227	-0.12974	-0.07364	0.043309	-0.19332	-0.04801	0.063265	0.213144
	0.276893	0.295596	-0.19509	-0.37013	-0.23075	-0.03389	-0.62331	0.192246	0.174207	0.190911	0.150699	-0.03738	-0.09867	0.126762	0.203824	-0.11098	-0.07752	0.08752	-0.19133	-0.04725	0.127559	0.19186	0.29442	-0.14828	-0.16844	0.084724	0.066676	0.276893	0.295596	-0.19509	-0.37013	-0.23075	-0.03389	-0.62331	0.192246	0.174207	0.190911	0.150699	-0.03738	-0.09867	0.126762	0.203824	-0.11098	-0.07752	0.08752	-0.19133	-0.04725	0.127559	0.19186
[truncated: 7 more columns]

## Sheet: Figure 4
Figure Labels	4D
Genotype	CsCh.;DvPdf-LexA>GCaMP7s																				LPN-spGal4>CsCh.;DvPdf-LexA>GCaMP7s (LNd)																LPN-spGal4>CsCh.;DvPdf-LexA>GCaMP7s (sLNv)
	0	0	0	0	0	0	0	0	0	0	0	0	0	0	0	0	0	0	0	0	0	0	0	0	0	0	0	0	0	0	0	0	0	0	0	0	0	0	0	0	0	0	0	0	0	0	0	0	0
	0.003116	0.013924	0.051823	0.024593	-0.01798	0.008662	-0.00322	0.015549	-0.06697	0.006963	-0.04482	0.028698	0.022494	-0.02228	-0.09485	-0.0347	-0.01179	-0.18128	0.107269	-0.11816	-0.29071	-0.10638	-0.16785	-0.13908	0.048107	-0.04636	0.061994	0.023482	-0.00951	-0.1535	-0.03216	-0.03126	-0.01638	-0.08271	-0.00685	-0.00609	-0.01768	-0.01255	0.000893	0.004273	-0.07843	-0.00897	0.014217	-0.05796	0.020274	0.030292	0.026896	0.006262	0.033974
	-0.0004	0.00251	-0.08319	0.00531	-0.00171	0.027224	-0.0473	-0.01383	-0.02783	0.007477	-0.03758	0.082589	-0.00136	-0.11149	-0.16366	-0.03977	-0.0073	-0.04113	0.02064	-0.06416	-0.32975	-0.14276	-0.03672	-0.10811	-0.03736	-0.08968	0.027232	0.079228	-0.04138	-0.09494	-0.04805	-0.05151	-0.08165	-0.08181	0.006852	-0.09587	-0.01267	-0.01261	-0.02286	-0.04655	-0.04491	0.043401	-0.01781	-0.06908	-0.01498	0.018069	-0.00891	-0.01315	0.054636
	0.008222	-0.02279	-0.0468	0.015946	-0.00653	-0.02221	-0.0421	-0.03785	0.023332	0.022747	-0.03086	0.136244	0.032588	-0.08887	-0.14312	-0.0424	0.00848	-0.13061	0.105021	-0.08898	-0.09328	-0.0463	-0.04795	-0.04871	0.009769	-0.02204	0.042243	-0.00981	0.005652	-0.06169	-0.04273	-0.06928	-0.06518	-0.0096	-0.01902	-0.12975	-0.04865	0.048214	0.00694	0.035285	-0.05054	0.139566	-0.01467	0.024235	-0.01617	-0.00269	-0.01502	-0.00266	0.056182
	0.020151	-0.00566	-0.07231	0.031512	-0.00649	-0.00196	-0.02002	-0.00612	-0.07707	-0.00908	-0.04921	-0.00149	-0.00045	0.005279	-0.10722	-0.03469	-0.05687	-0.25968	0.112575	-0.06527	-0.12535	-0.05332	0.052443	0.038054	0.01014	-0.13814	0.094074	0.085463	0.068795	-0.06252	-0.12853	-0.12972	-0.06386	-0.03482	-0.02534	-0.11654	-0.01819	-0.03294	-0.04297	-0.02947	-0.03146	0.043234	0.002883	0.057494	-0.02188	0.069098	0.031212	-0.01587	0.046178
	-0.02886	0.029993	-0.06105	0.069758	-0.0198	0.000661	-0.04703	0.001986	0.042152	0.018244	-0.03528	0.088057	0.022751	-0.03436	-0.05424	-0.03696	-0.00974	-0.0369	0.071081	-0.11584	-0.08538	-0.16043	-0.12185	-0.07043	-0.01599	-0.18964	-0.05496	-0.08085	-0.18592	-0.06863	-0.23612	-0.22413	-0.34622	-0.08221	-0.07491	-0.19225	0.089009	0.000615	0.015474	-0.03747	-0.12078	0.075664	-0.05398	-0.03998	-0.03766	-0.00135	0.04918	-0.042	0.033014
	-0.00185	-0.00631	-0.06068	0.039051	-0.03759	0.017973	-0.02505	0.018317	-0.11819	0.008576	-0.06417	0.217473	0.002428	-0.04161	-0.06807	-0.01403	-0.03273	-0.14078	0.003405	-0.06485	-0.30219	-0.36917	-0.32343	-0.37343	-0.16323	-0.27024	-0.08863	-0.25147	-0.23265	-0.14821	-0.35891	-0.30278	-0.384	-0.28044	-0.16947	-0.24258	0.034146	0.045116	0.018909	-0.05558	-0.12949	0.089923	-0.0387	0.037745	0.015233	0.031479	0.009482	-0.08538	-0.01271
	0.000881	-0.00299	-0.02276	0.028073	-0.02619	0.002735	0.010365	0.048033	-0.00941	0.059654	-0.05793	0.079068	0.02754	0.002657	-0.07573	-0.02872	0.018597	-0.09664	0.141019	-0.10783	-0.51901	-0.35428	-0.35856	-0.44974	-0.15144	-0.24108	-0.12635	-0.15975	-0.22152	-0.21933	-0.26719	-0.1668	-0.3034	-0.16942	-0.15968	-0.19487	0.048549	-0.04229	0.014349	0.007988	-0.20916	0.11693	-0.04282	-0.01732	-0.0008	0.036352	-0.03862	-0.08301	0.005416
	0.003683	-0.02676	0.000262	0.049984	-0.01824	0.015	0.007531	-0.01655	0.072397	0.009325	-0.06674	0.092272	0.063515	0.006566	-0.10353	-0.04342	-0.036	-0.07005	0.092623	-0.16006	-0.51901	-0.34467	-0.34367	-0.46865	-0.16278	-0.24797	-0.11203	-0.13393	-0.18447	-0.23273	-0.21819	-0.14433	-0.37182	-0.25697	-0.17092	-0.24011	0.006052	0.012027	-0.00699	-0.01706	-0.13984	0.138945	-0.02315	-0.03092	0.010572	0.066305	-0.01781	-0.0734	-0.00958
	0.014531	-0.05255	-0.01143	0.024379	-0.05708	0.014897	0.068469	-0.00493	0.028022	0.034245	-0.04139	0.104892	0.022098	-0.03176	0.048657	-0.01518	-0.04894	0.048881	0.016827	-0.10601	-0.49732	-0.34303	-0.34555	-0.45086	-0.14861	-0.25661	-0.0664	-0.13203	-0.2217	-0.19517	-0.18698	-0.09301	-0.40622	-0.25024	-0.16408	-0.14695	-0.00537	-0.03568	-0.02956	-0.07677	-0.14934	0.161918	-0.01826	-0.08743	-0.04576	0.039702	0.000534	-0.0812	-0.01247
	-0.00257	-0.00369	-0.18097	0.060056	-0.03986	0.002732	0.100535	0.01757	-0.03527	0.046414	-0.01372	0.10768	0.072814	-0.01948	-0.05436	-0.03162	-0.05024	-0.06569	0.075882	-0.0143	-0.46576	-0.2699	-0.29089	-0.40211	-0.08675	-0.22114	-0.09049	-0.22044	-0.14628	-0.21529	-0.13525	-0.153	-0.36175	-0.18313	-0.17872	-0.21973	0.027991	-0.0347	-0.00557	-0.07077	-0.15884	0.141069	-0.05429	-0.05513	-0.00778	0.0537	-0.00632	-0.00225	0.029546
	0.001587	-0.01504	-0.03353	0.054455	-0.06528	-0.01802	0.078868	-0.02401	-0.03558	0.055066	0.011727	0.192754	0.038898	-0.03401	-0.07312	-0.02291	-0.04341	-0.16203	0.03664	0.005923	-0.41899	-0.13064	-0.14341	-0.27602	-0.07249	-0.14323	-0.04612	-0.1163	-0.05683	-0.11025	-0.14259	-0.07333	-0.17423	0.028489	0.060553	0.037081	-0.00961	-0.01067	-0.0496	-0.0722	-0.03836	0.129613	-0.02781	-0.02616	-0.02712	3.4e-06	-0.01435	-0.08289	-0.01817
	0.021613	-0.02986	-0.03627	0.047694	-0.06227	-0.0248	0.048846	-0.0114	0.018692	0.03221	-0.00832	0.131427	0.071316	-0.04385	-0.06602	0.030258	-0.03215	0.079901	0.200339	-0.00122	-0.26627	-0.03906	0.002801	-0.1186	-0.06907	-0.12279	-0.11509	-0.02788	-0.05573	-0.13355	-0.05586	-0.07288	0.216483	0.305714	0.148993	0.138262	0.034015	-0.0233	0.005366	-0.07876	-0.00965	0.170947	0.003502	-0.04993	-0.03389	0.032745	-0.00596	-0.06333	0.041571
	0.011621	-0.12318	-0.09227	0.084145	-0.00869	-0.01329	0.013264	-0.01313	0.097357	0.025407	-0.02774	-0.08594	0.010767	-0.04059	-0.08152	-0.03457	-0.01662	-0.12643	0.123346	0.018346	-0.17977	-0.07067	-0.02314	-0.10485	0.029041	-0.01577	0.037134	0.089798	-0.05117	-0.02868	0.012374	-0.02078	0.252125	0.327146	0.228135	0.054583	0.034082	0.007322	-0.01052	-0.06984	-0.10743	0.162127	-0.03046	-0.01633	-0.04392	-0.01859	0.00174	-0.08241	-0.01054
	0.04078	-0.05459	-0.13382	0.013937	-0.04092	0.007485	0.004551	0.038887	-0.03822	0.075353	0.015974	0.071116	0.075735	0.008972	-0.02099	-0.01557	-0.00997	-0.20555	-0.09046	-0.15651	-0.20157	0.013393	-0.03359	-0.04306	-0.01234	-0.06945	0.001733	-0.00591	0.004201	-0.05155	0.079304	-0.00728	-0.00403	0.068244	0.130388	0.110626	0.055277	-0.04048	-0.03104	-0.08162	-0.1295	0.170089	-0.02721	-0.12011	-0.02444	0.0069	-0.01102	-0.10196	0.00396
	0.029478	-0.02936	-0.04735	0.102481	-0.04263	-0.00512	0.029208	-0.00758	-0.0344	0.070817	-0.0187	0.030555	0.014887	-0.04585	-0.0467	-0.00755	-0.01275	-0.14357	-0.07021	-0.06726	-0.00998	0.165801	0.21873	0.124681	-0.00899	-0.06499	-0.01143	-0.0003	0.075709	-0.07566	0.037415	-0.00242	0.263567	0.316042	-0.06984	0.122834	0.09202	-0.02769	0.00579	-0.12183	0.000749	0.312347	-0.05596	-0.0533	-0.03401	0.01665	0.000724	-0.11682	0.043953
	-0.00651	0.020179	-0.14095	0.047839	-0.06372	0.009568	0.074382	-0.01191	0.051547	0.072346	0.037338	-0.05759	0.032432	0.025891	-0.06612	-0.02359	-0.01762	-0.02348	0.091942	-0.06969	-0.10677	0.004561	0.085828	-0.00596	0.053972	-0.02337	-0.03199	0.165388	0.047332	0.040866	0.040635	0.00246	0.006275	-0.17542	-0.11102	-0.28628	0.024228	-0.03745	-0.04616	-0.05337	0.037196	0.203818	-0.00779	-0.10966	-0.01646	-0.00495	-0.03635	-0.14768	0.073546
	0.001934	-0.00695	-0.02743	0.072602	-0.04137	-0.00675	0.049436	0.002789	0.039461	0.100485	0.030405	0.000605	0.006651	0.072732	-0.03089	0.009567	-0.01313	0.040284	0.223248	-0.08527	-0.05636	0.084587	0.130822	0.020439	0.018461	-0.05089	-0.02067	0.078825	0.053887	0.041139	0.033216	-0.03233	-0.03782	-0.08743	0.094248	0.130832	0.038784	-0.09266	0.009717	-0.08688	-0.04468	0.231769	-0.03722	-0.10721	-0.05663	-0.0114	-0.01224	-0.11501	0.033396
	0.016932	-0.01279	-0.07119	0.048637	-0.03716	-0.01021	0.049503	0.005171	-0.08962	0.090949	0.015911	0.082309	0.078908	0.02381	0.009146	-0.062	-0.03106	-0.17614	0.081766	-0.03808	-0.10271	0.163358	0.166473	0.141992	0.093406	-0.04624	0.03951	0.100533	0.017458	0.089704	-0.0222	-0.05373	-0.14184	-0.21895	-0.10287	-0.05276	0.033814	-0.05843	0.010848	-0.04168	-0.05204	0.286864	-0.02047	-0.03429	-0.08178	-0.05887	0.001049	-0.13846	0.004749
	0.018004	-0.05336	-0.09768	0.109692	-0.0193	-0.01811	0.135847	-0.02539	0.010893	0.084315	0.032615	0.009791	0.060712	0.062733	0.00062	-0.00684	-0.05934	-0.01031	0.201421	-0.0217	-0.00463	0.149265	0.120564	0.144928	0.042387	-0.03285	0.005297	0.079753	-0.02291	0.201337	0.034865	-0.02701	-0.12436	0.094058	-0.17803	-0.02267	0.040876	-0.06651	-0.00446	-0.06697	-0.01253	0.236144	-0.02059	-0.04697	-0.07589	-0.06136	0.009891	-0.10741	-0.0127
[truncated: 125 more columns]

## Sheet: Figure S7
Figure Labels	S7E												S7F				S7G			S7H												S7I				S7J
Genotype	Pdf-Gal4						Pdf-Gal4>Uas-AstCR1 RNAi							Pdf-Gal4	AstCR1 RNAi	Pdf-Gal4>AstCR1 RNAi	Pdf-Gal4	AstCR1 RNAi	Pdf-Gal4> AstCR1 RNAi	Pdf-Gal4						Pdf-Gal4>Uas-AstCR2 RNAi							Pdf-Gal4	AstCR2 RNAi	Pdf-Gal4>AstCR2 RNAi	Pdf-Gal4	AstCR2 RNAi	Pdf-Gal4> AstCR2 RNAi
	23℃			29℃			23℃			29℃			23℃	8	11	6	72	68	32	23℃			29℃			23℃			29℃			23℃	7	16	10	78	71	23
	Mean	SEM	Num	Mean	SEM	Num	Mean	SEM	Num	Mean	SEM	Num		55	47	16	65	52	16	Mean	SEM	Num	Mean	SEM	Num	Mean	SEM	Num	Mean	SEM	Num	23℃	10	36	10	58	56	14
	0.90909	0.25062	11	0.81818	0.12197	11	0.91667	0.22891	12	0.66667	0.18803	12		28	19	12	45	70	31	1.1818	0.18182	11	0.81818	0.22636	11	0.625	0.15478	16	0.8125	0.13598	16	23℃	8	26	23	59	64	29
	0	0	11	0	0	11	0	0	12	0	0	12		35	16	0	36	17	83	0	0	11	0	0	11	0.125	0.125	16	1.4375	1.0645	16	23℃	0	48	8	64	12	16
	3.6364	2.0193	11	1.7273	0.90545	11	0	0	12	0	0	12		0	86	14	52	14	30	0.54545	0.54545	11	0	0	11	1.875	1.0602	16	4.25	1.5262	16	23℃	5	75	18	47	16	27
	9.1818	2.8246	11	6.4545	2.7448	11	1.25	1.25	12	3.5	2.0652	12		48	28	0	34	89	31	1.7273	1.7273	11	0.54545	0.54545	11	3.75	2.469	16	7.75	2.6005	16	23℃	6	0	0	62	34	20
	17.4545	3.117	11	17.5455	2.9461	11	1.9167	1.9167	12	6.5	2.8591	12		0	0	21	69	17	20	1.9091	1.4799	11	3.5455	1.7129	11	5.875	2.8736	16	14.125	2.7897	16	23℃	0	72	10	37	30	13
	15.4545	2.6159	11	21.6364	1.9692	11	3.0833	2.2444	12	10	3.0724	12		23	76	9	54	64	52	6	2.8636	11	11.9091	2.7583	11	11.3125	3.0683	16	16.4375	2.5331	16	23℃	5	21	2	53	68	4
	24	2.3277	11	20.7273	2.601	11	7.9167	2.9579	12	10.8333	3.116	12		31	0	0	50	28	36	12.7273	3.1279	11	19.9091	2.4549	11	18.8125	2.8668	16	20.875	1.9746	16	23℃	26	60	0	27	30	30
	28.5455	0.71812	11	20.9091	2.3682	11	12.1667	3.3025	12	14.6667	2.6034	12		33	70	13	23	42	55	16.1818	2.8883	11	21.7273	2.0806	11	21.0625	2.4039	16	22.1875	1.4782	16	23℃	0	38	22	84	17	28
	24.1818	2.3113	11	20.9091	2.7682	11	13.1667	3.4197	12	18.8333	2.8253	12		40	14		48	55		18.2727	2.2526	11	16.6364	2.4468	11	21.875	2.5214	16	22.375	1.9767	16	23℃	0	33	0	31	5	51
	26.4545	1.2311	11	23.0909	2.6542	11	14.9167	3.3039	12	19.3333	2.8105	12			46			58		21.0909	2.9371	11	23.0909	1.6973	11	19.375	2.4012	16	22.25	1.7428	16	23℃		53	5		28	25
	26.7273	1.0365	11	22	1.9212	11	17.9167	2.8483	12	20.9167	2.8801	12			18					22.1818	2.8566	11	26.1818	0.88233	11	20.8125	2.3349	16	23.0625	1.6695	16	23℃		61	5		36	9
	22.6364	1.6308	11	22	2.17	11	18.1667	2.4459	12	19.5833	3.3336	12			58					25.4545	2.6124	11	22.1818	1.7777	11	19.9375	2.3354	16	23.8125	1.1446	16	23℃		66	2		38	31
	20.8182	2.3426	11	23.7273	1.6792	11	19.5	2.3565	12	24.5	1.672	12	29℃	80	79	38				21.8182	1.3936	11	26	1.1755	11	20.3125	2.0468	16	24.5	1.3385	16	23℃			0		11
	24.1818	1.5714	11	23.0909	2.1509	11	20.25	2.9132	12	21.5833	1.5689	12		120	99	32				18.7273	2.3591	11	23.1818	1.3871	11	18	1.4776	16	23.1875	0.94964	16	29℃	85	87	33
	19.1818	2.5719	11	23.0909	1.9468	11	13.4167	2.7121	12	22.5833	1.7815	12		73	89	43				20.1818	2.6001	11	23.4545	1.8799	11	21.1875	1.4382	16	26.4375	0.93081	16	29℃	68	92	24
	18	2.17	11	23.6364	1.6802	11	16.4167	3.0833	12	24.5	1.6629	12		71	19	83				11.2727	3.0928	11	25.6364	0.96552	11	18.875	2.1887	16	25.9375	0.78246	16	29℃	67	90	52
	19.8182	2.6793	11	22.1818	1.2418	11	16.0833	2.726	12	24.75	1.8221	12		52	103	44				16.4545	2.3831	11	22.6364	1.614	11	16.625	1.7366	16	23.5625	1.2941	16	29℃	64	60	24
	13.9091	2.7911	11	22.9091	2.0866	11	14.25	2.4989	12	20.75	1.5817	12		82	42	31				10.5455	2.89	11	21.1818	1.0856	11	12.5	1.8686	16	18.6875	1.2673	16	29℃	52	91	45
	13.4545	2.6539	11	21	2.17	11	5.8333	2.1632	12	19.75	2.4745	12		69	89	41				4.1818	1.71	11	22.9091	1.6374	11	4.375	1.5353	16	15.9375	1.5745	16	29℃	68	34	20
	7	2.1909	11	19.1818	2.0037	11	4.4167	1.8235	12	11.0833	1.7984	12		77	93	61				1.2727	0.89535	11	14.7273	1.7273	11	4.125	1.8209	16	10.875	1.7173	16	29℃	37	102	23
	5.7273	2.023	11	17.6364	2.784	11	0	0	12	8.0833	3.0661	12		81	64	36				0.63636	0.63636	11	16.1818	2.7063	11	1.5625	0.61216	16	5.1875	1.5034	16	29℃	58	89	6
	1.1818	0.9027	11	13	1.9212	11	0	0	12	2.75	1.3207	12		56	98	68				0	0	11	5	1.2933	11	0	0	16	0.125	0.125	16	29℃	53	90	30
	0	0	11	4.3636	2.3288	11	0	0	12	0	0	12		88	56					0	0	11	1.8182	1.1347	11	0	0	16	0	0	16	29℃	84	55	50
	0	0	11	2	2	11	0	0	12	0	0	12			54					0	0	11	0	0	11	0	0	16	0	0	16	29℃	31	61	51
	3.8182	1.3739	11	2.3636	2.3636	11	2.4167	0.96498	12	2.5833	1.0035	12			73					0.63636	0.45272	11	0	0	11	0.5	0.3873	16	0.375	0.375	16	29℃		89	30
	18.2727	2.8543	11	2.3636	2.3636	11	13.6667	3.8481	12	8.6667	2.8159	12			116					7.3636	3.1917	11	0	0	11	6.4375	2.5787	16	4.25	2.134	16	29℃		99	44
	21.7273	2.8891	11	8.9091	2.8073	11	20.4167	3.3563	12	11.5	2.8217	12								16.9091	3.0614	11	3.1818	2.1141	11	14.0625	3.0007	16	9	2.8665	16	29℃		77	11
	26.9091	0.86817	11	17.2727	3.5957	11	24.75	2.6972	12	15.5833	2.9244	12								24.0909	2.6473	11	11.2727	3.1308	11	24.125	1.8071	16	21.0625	1.8177	16	29℃			31
	25.5455	1.4165	11	24.9091	1.7962	11	22.1667	3.3751	12	21.1667	2.5371	12								23.5455	2.6055	11	21.7273	2.4867	11	24.375	1.7342	16	21.9375	1.1419	16
	24.0909	1.5577	11	26.2727	1.4276	11	23.75	2.3164	12	23	1.7012	12								26.4545	0.77885	11	21.6364	1.7282	11	28	0.5	16	22.8125	1.5711	16
	26.6364	1.1853	11	26.8182	1.0341	11	23.75	1.8387	12	23.75	0.94648	12								24.7273	1.5672	11	24.4545	1.6479	11	26.625	1.4885	16	22.625	1.7002	16
	22.5455	1.7129	11	23.0909	2.6266	11	24.6667	2.678	12	23.3333	1.6392	12								25	1.3685	11	21.7273	2.2727	11	25	1.7369	16	23.0625	1.2365	16
	25.2727	1.2217	11	23.8182	1.8031	11	22.3333	2.8266	12	21.9167	1.7121	12								22.1818	2.8977	11	24.9091	1.5223	11	26.6875	0.83025	16	22.5625	1.0527	16
	27.7273	0.64795	11	26.2727	1.1685	11	20.8333	3.0892	12	23.3333	1.5292	12								27.2727	1.0099	11	25.3636	1.2006	11	23.25	2.3936	16	24.5	1.0954	16
	26.2727	1.0008	11	28.1818	0.55298	11	24	2.3773	12	21.4167	3.1054	12								25.4545	1.5158	11	23.7273	1.8195	11	23.375	1.7221	16	23.4375	1.3165	16
	24.9091	2.4176	11	26.0909	0.86817	11	23.6667	1.8436	12	22.9167	2.2578	12								27.6364	0.92709	11	24.3636	0.98417	11	26.125	0.79517	16	22	0.83166	16
	27.4545	0.80186	11	26.9091	1.1075	11	24.25	2.8818	12	22.8333	2.4178	12								25	1.1909	11	26	1.018	11	25.75	1.0062	16	24	1.2649	16
	26.6364	1.5913	11	27.2727	0.82121	11	24.6667	1.8063	12	22.75	2.9442	12								27.0909	0.92888	11	23.8182	1.3336	11	23.875	1.5569	16	21.4375	2.2416	16
	26.9091	0.70652	11	26.6364	1.1384	11	23.5833	2.5449	12	22.6667	1.7936	12								26.5455	1.2458	11	25.4545	1.2747	11	24.6875	1.4015	16	22.4375	0.90815	16
	24.5455	1.0476	11	25.8182	1.3061	11	22.0833	2.5089	12	25.8333	1.3753	12								28	1.0531	11	26.3636	1.0025	11	25.8125	1.0377	16	24.875	0.94813	16
	26.8182	1.1022	11	27.2727	1.2584	11	25.6667	1.9514	12	26.3333	1.2513	12								25.0909	1.7861	11	25.8182	1.0341	11	25.375	1.4997	16	24.1875	1.1226	16
	25.2727	1.1762	11	27	0.99087	11	27	1.0372	12	26.5833	0.78295	12								28.2727	0.68875	11	25.0909	1.5923	11	24.8125	1.2787	16	25.3125	1.0071	16
	25.9091	1.2753	11	25.3636	1.1853	11	26.0833	0.91667	12	26.6667	0.86457	12								28.8182	0.40041	11	26.0909	1.546	11	28	0.56273	16	25.875	0.74652	16
	28	0.4264	11	22.9091	1.6594	11	26.5833	1.0972	12	23.9167	2.0168	12								26	1.8586	11	25.3636	1.3502	11	26.1875	1.3911	16	24.875	0.71224	16
	25.5455	1.186	11	26.4545	1.0648	11	26.1667	1.424	12	21.6667	2.5416	12								26.9091	1.2392	11	22.4545	2.9213	11	27.625	0.71224	16	23.1875	1.6437	16
	25.0909	1.4426	11	23.6364	1.3299	11	25.5	2.4324	12	18.8333	2.8994	12								27.0909	0.98585	11	25.0909	1.9233	11	26.1875	0.72583	16	22.875	1.7437	16
	27.0909	1.1557	11	21.6364	2.2574	11	25.1667	1.6553	12	14.3333	2.2708	12								28.0909	0.59474	11	24.6364	2.2085	11	26.0625	0.95946	16	19.8125	2.2698	16
	24.0909	1.5103	11	15.9091	2.6232	11	23.5833	2.3788	12	7.4167	2.3402	12								26	1.2863	11	16.2727	2.9048	11	24.3125	1.1095	16	9.6875	2.0488	16

## Sheet: Figure 5
Figure Labels	5B																								5C
Genotype	CsChrimson; LPN-spGal4 >GCaMP6s								DvPdf-LexA>CsChrimson; LPN-spGal4 >GCaMP6s																LexAop-CsCh.;LPN>GCaMP6s								DvPdf-LexA>CsCh.;LPN>GCaMP6s																Pdf-LexA>CsCh.;LPN>GCaMP6s
	0	0	0	0	0	0	0	0	0	0	0	0	0	0	0	0	0	0	0	0	0	0	0	0	0	0	0	0	0	0	0	0	0	0	0	0	0	0	0	0	0	0	0	0	0	0	0	0	0
	-0.05348	0.051522	0.023305	-0.00635	-0.0401	0.053547	-0.00744	0.024243	-0.00215	0.050946	0.032377	0.009481	-0.03085	0.019715	-0.00298	0.050946	0.032377	0.041422	0.053395	0.286901	-0.02928	0.024824	0.080282	0.087825	-0.05348	0.051522	0.023305	-0.00635	-0.0401	0.053547	-0.00744	0.024243	-0.00215	0.050946	0.032377	0.009481	-0.03085	0.019715	-0.00298	0.050946	0.032377	0.041422	0.053395	0.286901	-0.02928	0.024824	0.080282	0.087825	-0.23819
	-0.02169	-0.02046	0.046466	0.006354	-0.02901	0.034587	-0.07456	0.000727	0.169023	0.002554	0.064755	-0.02234	0.081639	0.032297	0.059862	0.002554	0.064755	0.309583	0.008147	0.284419	0.207396	-0.03118	0.156918	0.214011	-0.02169	-0.02046	0.046466	0.006354	-0.02901	0.034587	-0.07456	0.000727	0.169023	0.002554	0.064755	-0.02234	0.081639	0.032297	0.059862	0.002554	0.064755	0.309583	0.008147	0.284419	0.207396	-0.03118	0.156918	0.214011	-0.24247
	-0.01969	0.078594	0.022715	-0.01966	-0.02288	-0.04508	0.005357	-0.02659	0.012821	-0.02011	-0.01197	0.130501	0.066908	0.021341	0.020283	-0.02011	-0.01197	0.03751	0.111014	0.307872	-0.03575	-0.04098	0.478135	-0.05984	-0.01969	0.078594	0.022715	-0.01966	-0.02288	-0.04508	0.005357	-0.02659	0.012821	-0.02011	-0.01197	0.130501	0.066908	0.021341	0.020283	-0.02011	-0.01197	0.03751	0.111014	0.307872	-0.03575	-0.04098	0.478135	-0.05984	-0.04498
	0.023448	0.151252	0.006884	0.032395	0.022144	-0.04883	0.019403	-0.03353	0.128342	0.005209	0.022503	-0.0064	0.099887	0.033867	-0.04125	0.005209	0.022503	0.263251	0.164949	0.265278	-0.07455	-0.03408	0.380379	-0.00863	0.023448	0.151252	0.006884	0.032395	0.022144	-0.04883	0.019403	-0.03353	0.128342	0.005209	0.022503	-0.0064	0.099887	0.033867	-0.04125	0.005209	0.022503	0.263251	0.164949	0.265278	-0.07455	-0.03408	0.380379	-0.00863	-0.20787
	0.048797	0.133775	0.000253	0.019554	0.015115	0.022689	0.078387	-0.02089	0.421164	0.106436	0.018723	0.313762	0.0631	0.114165	0.218126	0.106436	0.018723	1.5	0.414387	0.882336	0.424984	0.279353	0.918933	0.067099	0.048797	0.133775	0.000253	0.019554	0.015115	0.022689	0.078387	-0.02089	0.421164	0.106436	0.018723	0.313762	0.0631	0.114165	0.218126	0.106436	0.018723	1.79557	0.414387	0.882336	0.424984	0.279353	0.918933	0.067099	-0.14387
	0.04578	0.066748	0.02086	0.024139	0.033014	0.133788	0.106372	-0.0102	0.43537	0.244217	0.014942	0.472101	0.031756	0.169638	0.214767	0.244217	0.014942	0.992309	0.781067	1.10426	0.705071	0.226662	0.941617	0.254928	0.04578	0.066748	0.02086	0.024139	0.033014	0.133788	0.106372	-0.0102	0.43537	0.244217	0.014942	0.472101	0.031756	0.169638	0.214767	0.244217	0.014942	0.992309	0.781067	1.10426	0.705071	0.226662	0.941617	0.254928	-0.17079
	0.019005	0.081121	0.003238	-0.02304	0.046016	0.018212	0.039979	-0.00476	0.448914	0.264616	0.017743	0.615005	0.20557	0.172863	0.274717	0.264616	0.017743	1.07077	0.410378	0.954335	0.747838	0.24067	1.12582	0.418596	0.019005	0.081121	0.003238	-0.02304	0.046016	0.018212	0.039979	-0.00476	0.448914	0.264616	0.017743	0.615005	0.20557	0.172863	0.274717	0.264616	0.017743	1.07077	0.410378	0.954335	0.747838	0.24067	1.12582	0.418596	-0.04444
	-0.01795	0.065526	-0.02077	-0.01209	0.019086	-0.00083	-0.00052	-0.04711	0.425901	0.236481	0.08768	0.634001	0.303757	0.182069	0.265701	0.236481	0.08768	0.844885	0.435912	0.981303	0.55438	0.366244	0.834573	0.42584	-0.01795	0.065526	-0.02077	-0.01209	0.019086	-0.00083	-0.00052	-0.04711	0.425901	0.236481	0.08768	0.634001	0.303757	0.182069	0.265701	0.236481	0.08768	0.844885	0.435912	0.981303	0.55438	0.366244	0.834573	0.42584	-0.23799
	0.004706	0.033572	0.005694	-0.02957	0.021309	0.001274	0.017286	-0.06891	0.542754	0.233765	0.258228	0.515116	0.302616	0.198637	0.275838	0.233765	0.258228	1.0951	0.424115	1.11661	0.417294	0.266252	1.5	0.577752	0.004706	0.033572	0.005694	-0.02957	0.021309	0.001274	0.017286	-0.06891	0.542754	0.233765	0.258228	0.515116	0.302616	0.198637	0.275838	0.233765	0.258228	1.0951	0.424115	1.11661	0.417294	0.266252	1.5967	0.577752	-0.20274
	0.037084	0.026663	0.009126	-0.0082	0.02381	0.058114	0.093108	-0.04119	0.142378	0.260152	0.348492	0.548423	0.367111	0.182266	0.0217	0.260152	0.348492	0.460855	0.372927	0.689045	0.361602	0.09729	1.23711	0.702945	0.037084	0.026663	0.009126	-0.0082	0.02381	0.058114	0.093108	-0.04119	0.142378	0.260152	0.348492	0.548423	0.367111	0.182266	0.0217	0.260152	0.348492	0.460855	0.372927	0.689045	0.361602	0.09729	1.23711	0.702945	-0.19597
	-0.03075	0.149554	-0.00042	-0.02322	-0.00804	-0.11608	-0.03536	-0.0797	0.233105	0.122354	0.385893	0.545508	0.265159	0.13315	0.073069	0.122354	0.385893	0.459305	0.097303	0.441595	0.187604	-0.05437	1.27754	0.637681	-0.03075	0.149554	-0.00042	-0.02322	-0.00804	-0.11608	-0.03536	-0.0797	0.233105	0.122354	0.385893	0.545508	0.265159	0.13315	0.073069	0.122354	0.385893	0.459305	0.097303	0.441595	0.187604	-0.05437	1.27754	0.637681	-0.19865
	0.056329	0.108191	-0.03048	-0.04144	-0.02012	-0.01307	-0.02468	-0.10144	0.282031	0.087758	0.395088	0.514486	0.212578	0.182787	0.033738	0.087758	0.395088	0.513015	0.29287	0.621628	0.133127	-0.02185	1.13569	0.74546	0.056329	0.108191	-0.03048	-0.04144	-0.02012	-0.01307	-0.02468	-0.10144	0.282031	0.087758	0.395088	0.514486	0.212578	0.182787	0.033738	0.087758	0.395088	0.513015	0.29287	0.621628	0.133127	-0.02185	1.13569	0.74546	-0.21763
	0.075121	0.036808	-0.00509	-0.06596	0.039889	-0.06403	0.020907	-0.07477	0.308099	0.112547	0.284523	0.548934	0.236456	0.143167	-0.03824	0.112547	0.284523	0.474517	0.217965	0.579719	0.146433	0.019908	1.06278	0.719449	0.075121	0.036808	-0.00509	-0.06596	0.039889	-0.06403	0.020907	-0.07477	0.308099	0.112547	0.284523	0.548934	0.236456	0.143167	-0.03824	0.112547	0.284523	0.474517	0.217965	0.579719	0.146433	0.019908	1.06278	0.719449	-0.14322
	0.03365	0.047969	0.001585	-0.08665	0.02272	-0.10983	-0.07668	-0.05608	0.256973	0.132539	0.312378	0.488012	0.254437	0.139565	0.030776	0.132539	0.312378	0.408393	0.199799	0.461409	0.081683	0.038683	1.14533	0.772938	0.03365	0.047969	0.001585	-0.08665	0.02272	-0.10983	-0.07668	-0.05608	0.256973	0.132539	0.312378	0.488012	0.254437	0.139565	0.030776	0.132539	0.312378	0.408393	0.199799	0.461409	0.081683	0.038683	1.14533	0.772938	-0.20248
	0.027656	0.083872	-0.01462	-0.1037	-0.0356	-0.0565	0.025438	-0.04617	0.332314	0.096189	0.329577	0.469655	0.15174	0.18519	0.016903	0.096189	0.329577	0.451704	0.415686	0.435031	0.129469	0.004595	1.20588	0.863121	0.027656	0.083872	-0.01462	-0.1037	-0.0356	-0.0565	0.025438	-0.04617	0.332314	0.096189	0.329577	0.469655	0.15174	0.18519	0.016903	0.096189	0.329577	0.451704	0.415686	0.435031	0.129469	0.004595	1.20588	0.863121	-0.18335
	0.07193	0.118995	-0.05784	-0.0835	-0.03611	-0.03462	0.023079	0.116736	0.250819	0.162874	0.331628	0.591644	0.110622	0.144119	0.03122	0.162874	0.331628	0.175338	0.084466	0.42954	0.140562	0.118774	0.884219	0.771316	0.07193	0.118995	-0.05784	-0.0835	-0.03611	-0.03462	0.023079	0.116736	0.250819	0.162874	0.331628	0.591644	0.110622	0.144119	0.03122	0.162874	0.331628	0.175338	0.084466	0.42954	0.140562	0.118774	0.884219	0.771316	-0.19961
	0.047052	0.1059	-0.02529	-0.03371	-0.04178	-0.06297	-4.7e-05	-0.08941	0.240015	0.162283	0.415762	0.646152	0.091972	0.167942	0.037833	0.162283	0.415762	0.489958	0.201779	0.30169	0.364011	0.150079	1.28136	0.965733	0.047052	0.1059	-0.02529	-0.03371	-0.04178	-0.06297	-4.7e-05	-0.08941	0.240015	0.162283	0.415762	0.646152	0.091972	0.167942	0.037833	0.162283	0.415762	0.489958	0.201779	0.30169	0.364011	0.150079	1.28136	0.965733	-0.1466
	0.128848	0.153093	-0.00671	-0.03635	-0.06881	-0.08944	-0.01269	-0.06643	0.193264	0.143513	0.503155	0.690136	0.272113	0.116046	-0.01334	0.143513	0.503155	0.847226	0.192506	0.102549	0.160748	0.123377	1.22527	0.645183	0.128848	0.153093	-0.00671	-0.03635	-0.06881	-0.08944	-0.01269	-0.06643	0.193264	0.143513	0.503155	0.690136	0.272113	0.116046	-0.01334	0.143513	0.503155	0.847226	0.192506	0.102549	0.160748	0.123377	1.22527	0.645183	-0.19501
	0.05537	0.118612	-0.02315	-0.08112	-0.10971	-0.18512	-0.08343	-0.06786	0.17193	0.167873	0.546007	0.666342	0.377207	0.168659	-0.0445	0.167873	0.546007	0.336499	0.380819	0.216889	0.072904	0.080175	1.2944	0.654232	0.05537	0.118612	-0.02315	-0.08112	-0.10971	-0.18512	-0.08343	-0.06786	0.17193	0.167873	0.546007	0.666342	0.377207	0.168659	-0.0445	0.167873	0.546007	0.336499	0.380819	0.216889	0.072904	0.080175	1.2944	0.654232	-0.21076
[truncated: 46 more columns]

## Sheet: Figure 6
Figure Labels	6C									6D			6E												6F				6G			6H												6I				6J
Genotype	DvPdf-Gal4>CsCh.			NPF RNAi			DvPdf-Gal4>CsCh.;NPF rnai			DvPdf>CsCh.	NPF RNAi	DvPdf>CsCh.; NPF RNAi	DvPdf-Gal4						DvPdf-Gal4>Uas-NPF RNAi							DvPdf-Gal4	NPF RNAi	DvPdf-Gal4>NPF RNAi	DvPdf-Gal4	NPF RNAi	DvPdf-Gal4> NPF RNAi	DvPdf-Gal4						DvPdf-Gal4>Uas-NPF RNAi							DvPdf-Gal4	NPF RNAi	DvPdf-Gal4>NPF RNAi	DvPdf-Gal4	NPF RNAi
	Mean	SEM	Num	Mean	SEM	Num	Mean	SEM	Num	0.707996	0.879747	0.06924	25℃			19℃			25℃			19℃			25℃	206	250	192	-36	-15	-35	25℃			19℃			25℃			19℃			25℃	2877	3071	4351	437	792
	2.5	1.7249	14	0	0	12	2	1.1871	12	0.413978	0.816361	0.015311	Mean	SEM	Num	Mean	SEM	Num	Mean	SEM	Num	Mean	SEM	Num		224	250	190	-94	-5	-88	Mean	SEM	Num	Mean	SEM	Num	Mean	SEM	Num	Mean	SEM	Num		2666	2490	5138	2249	-14
	10.9286	2.9079	14	0.5	0.5	12	5	2.1638	12	0.611408	0.847079	0.011111	3.0312	0.57936	32	5.9062	0.49871	32	2.2381	0.63585	21	6.7143	0.64418	21		160	202	259	-11	18	-84	758.156	23.5401	32	664.25	25.5479	32	930.048	29.8967	21	786.667	30.1844	21		3455	3527	2911	1412	-500
	18.9286	2.0313	14	11.8333	3.5115	12	18.1667	2.6194	12	0.401268	0.820408	0.070658	2.75	1.1198	32	0.9375	0.81806	32	2.4762	1.2977	21	3.0952	1.4863	21		183	234	227	-24	-21	-43	820.688	46.6535	32	775.312	34.8598	32	935.952	73.5636	21	786.095	60.4847	21		3928	3434	3529	121	-170
	27.8571	0.74019	14	20.75	3.2732	12	25.25	2.1781	12	0.614458	0.982126	0.018416	9.625	2.1188	32	4.2188	1.5139	32	13.1429	2.6207	21	16.2857	2.5487	21		159	289	194	-4	-44	-40	516.406	64.3823	32	581.594	44.8445	32	456.381	93.6869	21	326.143	73.1208	21		3997	1510	4152	482	949
	27.9286	0.39868	14	26.25	1.074	12	28.6667	0.56854	12	0.28731	0.75717	0.025025	20.5938	1.8745	32	13.7188	1.993	32	22.8095	2.1074	21	26	1.5197	21		192	242	148	-23	-61	-56	201.469	45.4903	32	315.375	47.6931	32	155.857	49.2226	21	84.8571	34.405	21		2560	2572	7461	1743	1096
	27.7857	0.8906	14	27.5	1.2278	12	28.9167	0.39807	12	0.688172	0.946579	0.006369	26.3438	1.3505	32	25.375	1.6188	32	27.9048	1.0531	21	29.9048	0.065638	21		161	217	261	26	-46	-155	52.6875	20.7286	32	73.5938	26.4998	32	29.6667	16.2884	21	0.66667	0.46462	21		4221	4334	3729	-279	924
	28.7857	0.56625	14	25.9167	1.5544	12	28.75	0.6756	12	0.246862	0.968205	0.018908	28.625	0.51343	32	29.2812	0.5355	32	28.619	1.0522	21	30	0	21		197	211	209	32	2	-127	19.6875	7.6324	32	9.2188	7.5334	32	35.0476	30.6254	21	0	0	21		3681	2848	4608	-1202	589
	27.8571	0.64499	14	28.9167	0.41667	12	28.5	0.65713	12	0.148219	0.966667	0.007709	29.0938	0.42682	32	29.5625	0.29422	32	29.2381	0.38978	21	29.1429	0.6736	21		223	194	158	-24	22	26	10.2188	6.5349	32	2.8125	1.8075	32	6.8095	3.8431	21	16.2857	14.9708	21		1788	4247	5151	1187	-1022
	27.6429	1.1888	14	26.8333	1.0433	12	27.9167	1.2276	12	0.484282	0.910394	0.003175	28.9688	0.2857	32	29.6875	0.17642	32	29.381	0.27147	21	29.8095	0.14831	21		188	258	196	-37	-65	-55	8.125	2.2215	32	1.8125	0.90522	32	7.0952	4.032	21	4.6667	4.3295	21		3619	2222	4457	719	1042
	29.1429	0.29384	14	28.4167	0.79256	12	28.6667	0.49747	12	0.5158	0.897342	0.105991	28.9062	0.29224	32	29.3438	0.34667	32	29.6667	0.12599	21	29.7143	0.24046	21		166	233	208	-30	-50	-65	7.1562	2.0699	32	6.0938	3.665	32	2.9524	1.214	21	3.2381	2.6991	21		3174	3203	3943	2209	521
	29.2857	0.24424	14	24.6667	2.1367	12	27.9167	0.712	12	0.530208	0.848785	0.0827	29.1875	0.2079	32	29.5938	0.17309	32	28.9048	0.81036	21	29.2857	0.4788	21		180	195	189	-33	-27	-29	7.0625	1.7848	32	3.375	1.3173	32	13.8571	12.0424	21	8.619	6.9715	21		3425	5391	4992	1089	-165
	27.8571	0.58231	14	27.25	1.074	12	29.5	0.23028	12	0.396144			28.3438	0.54368	32	29.5938	0.2001	32	27.8095	0.98227	21	29.7619	0.2381	21		228	237	225	17	-42	-75	11.2188	3.8672	32	5.5625	3.1428	32	18.0476	11.3418	21	1.1905	1.1905	21		2407	3949	2879	-172	1397
	28.2143	0.74993	14	28.25	0.88869	12	29	0.56408	12	0.753515			28.5938	0.428	32	29.5	0.14199	32	29.7619	0.11761	21	29.9048	0.065638	21		178	240	191	-41	2	37	9.7188	3.0085	32	3.9375	1.0776	32	1.4762	0.742	21	0.57143	0.39383	21		3001	2931	5338	1491	342
	28.3571	0.32492	14	28.6667	0.6552	12	26	1.557	12				27.9375	0.60897	32	29.0625	0.44662	32	29.0476	0.3414	21	29.9048	0.065638	21		198	250	224	-6	-47	-85	14.8438	3.7051	32	6.9062	3.8249	32	5.9048	1.7646	21	0.61905	0.42804	21		3558	2459	2908	-694	1526
	28.7143	0.42489	14	26.6667	0.73168	12	26.8333	1.0212	12				28.625	0.34997	32	27.8125	0.86537	32	29.2381	0.371	21	29.7619	0.15283	21		195	190	178	42	24	-52	11.375	2.7167	32	19.8438	10.245	32	3.1429	1.2598	21	2.0476	1.1882	21		3290	4268	5747	-756	-974
	28.1429	0.5728	14	28.3333	0.67794	12	26.9167	1.3284	12				28.125	0.375	32	25.4688	1.2732	32	28.8571	0.32576	21	28.4286	0.91175	21		191	194	165	-49	22	40	15.2188	2.8553	32	63.8438	22.2886	32	7.9048	1.9394	21	21.7619	17.7792	21		3805	4298	6447	1208	-17
	27.4286	0.64377	14	27.3333	0.95611	12	25.9167	1.4113	12				27.4688	0.65529	32	24.5938	1.5817	32	29.0952	0.371	21	22.0952	2.5222	21		227	235	190	-42	16	-55	19.3125	3.7568	32	96.1875	34.8052	32	6	2.4162	21	248.333	86.6219	21		2378	3203	4471	1382	-957
	24.5	1.5	14	27.6667	0.66667	12	20.9167	2.1654	12				26.0312	0.61808	32	19.375	2.1217	32	27.3333	0.78478	21	15	2.7019	21		194	268	217	-42	-62	-123	24.7188	3.0282	32	240.25	56.7345	32	31	12.5343	21	445	99.1714	21		3458	2183	3487	1538	1384
	21.3571	2.4147	14	26.5833	1.0185	12	14.3333	3.322	12				19.9062	1.1599	32	15	2.2478	32	25.0476	1.0035	21	8.619	2.6453	21		189	235	206	-33	-47	-134	127.688	22.6037	32	358.906	63.6242	32	97.7143	29.6502	21	640.905	88.1231	21		3161	3838	3613	1341	623
	22.2857	1.7046	14	21	2.3452	12	6.75	2.2024	12				8.6562	1.8674	32	11.2188	2.2526	32	15.1905	1.8524	21	5.0476	2.0124	21		149	206	204	15	-19	-73	438.375	52.4134	32	393.219	58.4469	32	338.524	69.0499	21	809.905	73.181	21		4101	5280	3858	800	-245
	13.2143	2.8769	14	14.4167	2.94	12	0.25	0.25	12				9.3438	1.7154	32	7.2812	1.9267	32	9.7143	2.0955	21	1.5238	1.2566	21		225	209		17	-11		398.656	50.8633	32	504.219	55.5368	32	414.952	58.5114	21	889.714	52.8805	21		3061	3359		-230	505
	5.2143	1.9784	14	9.6667	2.2473	12	0	0	12				11.8125	1.7709	32	3.8125	1.4294	32	6.6667	1.9668	21	0	0	21		210	227		-19	-76		350.719	47.5865	32	616.281	43.3015	32	508.143	66.2017	21	1022.57	35.311	21		3591	2668		456	1723
	0.071429	0.071429	14	1.3333	0.93203	12	0	0	12				3.4688	1.071	32	1.5312	0.88671	32	1.2857	0.72092	21	0	0	21		226	228		-48	-36		552.219	43.2148	32	691.938	34.3898	32	853.095	47.6633	21	1056.52	33.4995	21		2869	4413		1699	88
	0	0	14	0	0	12	0.16667	0.16667	12				0.21875	0.1664	32	0.03125	0.03125	32	0	0	21	0	0	21		171			-32			781.781	30.4264	32	807.625	23.1964	32	1075.24	27.181	21	1074.19	33.6765	21		4100			1593
	3.5714	1.935	14	7.6667	1.8146	12	10.5	2.7593	12				0	0	32	0.5625	0.45111	32	0	0	21	0.57143	0.57143	21		177			-50			844.219	26.0335	32	778.562	28.6137	32	1095.05	21.9167	21	1026.67	43.3836	21		4624			2407
	15.8571	3.2596	14	24.5	0.95743	12	21.0833	2.4104	12				0.1875	0.1875	32	7.6875	0.96766	32	6.0476	1.1557	21	15.7619	0.89151	21		151			9			835.438	23.449	32	475.375	27.6415	32	760.286	55.5153	21	370.381	25.683	21		7422			-649
	22.7857	2.0359	14	26.3333	0.73168	12	23.25	1.6336	12				4.8125	1.4252	32	26.625	0.75369	32	25.8571	1.443	21	29.4762	0.34239	21		252			-104			534	42.6624	32	31.25	9.7963	32	75	37.7634	21	3.2381	1.9975	21		2494			2637
	22.4286	1.8389	14	26.5	1.0553	12	24	1.4873	12				19	1.8278	32	27.7812	0.57103	32	29.2381	0.44134	21	29.8571	0.078246	21		176			-55			154.812	36.5338	32	15.0625	3.666	32	6.7619	4.3463	21	1.9048	1.1337	21		4994			1667
	23.5714	1.712	14	24.0833	2.1478	12	26.0833	1.2878	12				27.8125	0.41746	32	27.5312	0.72677	32	29.4762	0.35603	21	29.8095	0.087805	21		203			-77			19.8125	5.1275	32	15.3125	4.1127	32	2.2857	1.4026	21	1.2857	0.59818	21		3317			2194
	26.4286	0.87527	14	26.9167	1.0833	12	25.5833	1.276	12				27.8125	0.42936	32	28.4375	0.48347	32	29.2381	0.46242	21	30	0	21		153			-42			15.6875	2.6474	32	12.2812	3.0527	32	5.4286	3.6152	21	0	0	21		5668			2322
	22.7857	1.6811	14	25.3333	1.0684	12	25.9167	0.85686	12				27.875	0.48308	32	29.125	0.27951	32	29.619	0.146	21	29.9048	0.095238	21		199			-29			13.9062	2.238	32	6.2188	1.7579	32	4	1.5841	21	1.2857	1.2857	21		3842			1556
	25.3571	1.481	14	22.1667	1.9023	12	25.25	1.4519	12				27.875	0.3908	32	29.0938	0.2781	32	29.1905	0.30565	21	29.9524	0.047619	21	19℃	170	235	157				15.625	2.868	32	6.0938	1.6628	32	6.7143	2.4622	21	0.28571	0.28571	21	19℃	3314	3863	6566
	25.7143	1.2289	14	23.8333	1.7225	12	22.4167	1.6718	12				27.9688	0.53597	32	28.9375	0.24568	32	28.8571	0.55757	21	30	0	21		130	245	102				15.1875	3.3728	32	9.3125	2.1685	32	7.6667	3.1992	21	0	0	21		4915	2476	8736
	24.6429	1.1842	14	26.3333	1.1304	12	24.6667	1.1304	12				27.7188	0.52216	32	29.0625	0.34471	32	29.1429	0.53133	21	29.8095	0.11168	21		149	220	175				18.0938	4.3453	32	5.6562	1.6774	32	5.9048	2.7628	21	1.7619	1.0045	21		4867	3027	6328
	21.1429	2.3367	14	26.8333	1.205	12	23.4167	1.2026	12				28.125	0.35569	32	28.9375	0.27289	32	28.9524	0.41102	21	29.8571	0.10433	21		159	213	184				14.7812	2.945	32	7.8125	1.8548	32	9.3333	3.8436	21	1.5714	1.3031	21		4049	3264	6534
	22.7857	2.0813	14	23.5	1.1112	12	22.6667	2.0719	12				27.6875	0.41503	32	28.8438	0.30157	32	28.4762	0.43435	21	29.9524	0.047619	21		155	245	154				17.8125	2.9021	32	10.1875	2.5255	32	13.3333	3.8504	21	0.28571	0.28571	21		4479	2459	7108
	22.6429	1.5919	14	27	0.91287	12	24.8333	1.147	12				27.125	0.74155	32	28.5938	0.25739	32	27.4762	0.69563	21	29.8571	0.10433	21		169	181	92				24	6.7355	32	10.3438	1.9616	32	24.2857	7.6991	21	1.1429	0.78766	21		4303	3668	8834
	24.1429	1.2308	14	25	0.73855	12	23.1667	1.5117	12				27.5312	0.61727	32	28.9375	0.36183	32	28.5238	0.47619	21	29.8095	0.11168	21		187	171	106				16.4688	3.4545	32	7.0938	2.2086	32	9.5714	2.4943	21	2	1.1731	21		3942	5258	9651
	24.5714	1.4209	14	26.8333	1.0505	12	22.8333	1.8863	12				27.5938	0.5156	32	28.6875	0.32515	32	28.619	0.42804	21	29.2381	0.43592	21		229	213	82				18.5	3.9894	32	11.9375	2.838	32	14.8571	4.7365	21	4	1.5841	21		2479	3437	10903
	21.7143	2.3096	14	28.5	0.43519	12	22.5833	1.5048	12				27.875	0.36409	32	27.8438	0.4515	32	27.9048	0.60121	21	29.7143	0.12234	21		199	216	184				18.6875	3.1294	32	14.625	2.9008	32	16.8571	4.2947	21	2.4286	1.101	21		2975	3225	5710
	25.4286	1.1565	14	27	0.6742	12	24.5833	1.4059	12				27.4375	0.57491	32	28.6875	0.25176	32	28.8571	0.41568	21	29.6667	0.12599	21		151	193	141				20.0625	4.2623	32	11.5625	2.3171	32	7.9048	2.2635	21	3.2857	1.3454	21		4338	3264	6343
	25	1.0109	14	26.9167	0.55675	12	24.3333	1.2693	12				27.9062	0.35741	32	28.25	0.37298	32	28.8095	0.4505	21	29.4286	0.24467	21		136	183	143				15.5	2.5273	32	11.3438	2.3779	32	12.2381	4.6995	21	4.7619	1.9735	21		5383	3724	7518
	21.7143	1.6721	14	26.1667	0.97572	12	23.5833	0.9728	12				27.3438	0.47648	32	27.25	0.61892	32	27.9524	0.52769	21	29.9048	0.065638	21		147	168	160				24.5312	6.5445	32	19.6562	3.6372	32	17	4.4711	21	0.57143	0.39383	21		4514	5226	7421
	21.2857	1.838	14	27.8333	0.79614	12	22.75	1.3879	12				26.4688	0.97239	32	26.8438	0.63359	32	27.9524	0.52769	21	29.2381	0.26641	21		245	195	150				32.5625	13.6769	32	20.9688	4.1471	32	18.4762	5.1328	21	6.1429	1.9251	21		2235	5346	6783
	23.5714	1.5538	14	27.3333	0.81029	12	22.0833	2.1548	12				27.5625	0.59048	32	27.9062	0.43617	32	28.3333	0.51331	21	29.7143	0.10102	21		137	242	228				18.8125	5.6971	32	17.4688	3.6016	32	21.381	11.9796	21	2.1429	0.79966	21		4492	3273	3372
	23.1429	1.6133	14	24.6667	1.1699	12	22.8333	1.5464	12				26.9688	0.53409	32	28.6875	0.39767	32	26.8095	0.75157	21	29.2857	0.24046	21		192	203	139				21.9375	3.7786	32	10.6562	3.2014	32	24.8095	6.2931	21	4.4286	1.4664	21		2864	3985	5988
	20.2143	1.5939	14	26.3333	0.81029	12	16.9167	2.627	12				25.5312	0.94291	32	28.2812	0.60281	32	28.1429	0.48445	21	29.2857	0.25017	21		237	214	126				45.375	11.5842	32	10.25	2.8238	32	25.9524	9.9705	21	5.7619	2.0365	21		2534	3294	8078
	17.9286	1.3807	14	16.75	0.96236	12	10.3333	2.2065	12				25.625	1.0078	32	28.375	0.40098	32	26.7619	0.48258	21	29.619	0.21243	21		142	216	205				38.2188	10.2345	32	10.9688	2.4949	32	44.4286	10.9635	21	2.7619	1.5211	21		5013	4281	5995
	0	0	14	0	0	12	0	0	12				19.2188	1.227	32	26.1562	0.61584	32	20.1429	1.2897	21	28.1905	0.5799	21		185	251	135				146.969	28.2659	32	27.6875	4.1075	32	210.381	35.8554	21	15.2381	4.2257	21		3760	2246	6968
	0	0	14	1.0833	0.712	12	0	0	12																	152	206	94																	4996	3567	6550
	0	0	14	16.8333	2.8038	12	0	0	12																	156	188	72																	4502	4461	9237
	0.35714	0.35714	14	22.75	2.5558	12	0	0	12																	164	187	131																	4901	5035	7380
	2.9286	1.708	14	27.1667	0.76706	12	0	0	12																	242	198																		2831	3864
	7.0714	2.9361	14	25.5833	1.0478	12	0	0	12																	191	151																		4047	4391
	10.1429	2.7969	14	26.3333	0.77198	12	0	0	12																	178	192																		4568	4501
	9.3571	2.6615	14	28.4167	0.64501	12	0	0	12																	139																			5693
	10.3571	2.4553	14	29.3333	0.22473	12	0	0	12																	127																			7031
	11.2143	2.748	14	27.5833	0.49937	12	0	0	12																	160																			6773
	11.8571	2.9906	14	27.5	0.65713	12	0.75	0.75	12																	148																			5131
	10.3571	2.8374	14	27.3333	1.544	12	0	0	12																	121																			6661
	7.6429	2.1371	14	27.9167	0.98056	12	2.25	1.715	12																	126																			5511
	8.7857	2.9967	14	27.9167	0.43447	12	0	0	12																	111																			7990
	9.3571	2.7508	14	28.3333	0.58171	12	0	0	12																	170																			5398
	4.2143	1.9363	14	27.5	0.79296	12	0	0	12
	3.0714	1.2291	14	28.3333	0.39568	12	0.66667	0.66667	12
	2.5714	1.417	14	26.0833	0.98825	12	0	0	12
	3.9286	1.8261	14	28.6667	0.30977	12	0	0	12
	5.0714	1.6491	14	27.9167	0.59618	12	0	0	12
	6.2857	2.1874	14	25.5	1.3679	12	0	0	12
	5.8571	1.8482	14	19.6667	3.0781	12	0	0	12
	9.8571	2.2674	14	8.25	2.0156	12	0	0	12
	8.3571	2.1473	14	0.41667	0.41667	12	0	0	12
	10.7857	2.2291	14	0	0	12	0	0	12
	7.3571	2.0745	14	0	0	12	0	0	12
	8.5	1.6992	14	0	0	12	0	0	12
	15.2857	2.3403	14	1.5	1.0766	12	0	0	12
	17.3571	2.0451	14	3.5	1.6492	12	0	0	12
	18.1429	2.1429	14	7.75	1.8096	12	0	0	12
	16.3571	2.1929	14	17.4167	3.4912	12	0	0	12
	15.8571	2.4604	14	18.5833	2.8774	12	0	0	12
	18.5714	1.5072	14	24.9167	2.1014	12	0	0	12
	19.7143	2.0067	14	25.6667	1.7894	12	0	0	12
	21.1429	1.7284	14	28.25	0.56575	12	0	0	12
	19.6429	1.7403	14	28.5833	0.37856	12	0	0	12
	22	1.9014	14	28.1667	0.87761	12	0	0	12
	23.5	1.6764	14	28.25	0.60459	12	2.25	1.9929	12
	20.3571	2.0558	14	28.0833	0.84798	12	3.9167	2.3207	12
	12	1.8337	14	24.4167	2.105	12	1.5	1.1248	12
	10.8571	2.2939	14	17.3333	3.0109	12	1.3333	0.93203	12
	9.4286	2.002	14	16.0833	2.6784	12	0.083333	0.083333	12
	10.2857	2.5168	14	14.4167	2.7647	12	1.4167	1.4167	12
	10.5714	2.4104	14	16.5	3.1006	12	1.8333	0.97572	12
	12.7857	2.4137	14	22.1667	2.5131	12	4.0833	2.2679	12
	11.3571	1.9907	14	24.5833	1.8928	12	4.0833	1.7984	12
	15.8571	2.0883	14	24.25	0.82687	12	5.9167	2.1689	12
	13.0714	1.9257	14	22.5833	1.8359	12	6.6667	1.3276	12
[truncated: 37 more columns]

[truncated: 1 more sheets: Figure S9]
