# Supplementary material for: Temperature cues are integrated in a flexible circadian neuropeptidergic feedback circuit to remodel sleep-wake patterns in flies
Source: PLoS Biol. 2024 Dec 2;22(12):e3002918. doi: 10.1371/journal.pbio.3002918 (PMC11611155; doi:10.1371/journal.pbio.3002918)
Supplement: S1 Table — (XLSX) [file pbio.3002918.s002.xlsx]

## Sheet: Table 1
Supplemental Table 1: Fly Lines and Antibodies
Fly Lines	SOURCE
R11B03-AD Ch.2 ;R65D05-DBD Ch.3	BDSC_89189
nSyb-Flp;Uas-frt-stop-frt-myr::smGdP-HA,Uas-frt-stop-frt-myr::smGdP-V5,Uas-frt-stop-frt-myr::smGdP-FLAG	BDSC_64087
Uas-GFP Ch.3	BDSC_92983
Uas-CsChrimson.tdTomato Ch.3	BDSC_82182
Uas-ShibireTS Ch.3	BDSC_66600
AstC-LexA Ch.2	From Yi Rao Lab
Uas-RFP, LexAop-GFP Ch.X	BDSC_32229
Uas-AstC RNAi Ch.3	THFC_THU2072
Uas-dTrpA1 Ch.2	From Chang Liu Lab
LexAop-Flp Ch.2	From Yufeng Pan Lab
LexAop-Flp Ch.3	From Yufeng Pan Lab
Uas-frt-stop-frt-GFP Ch.2	Guo Lab Stock
Uas-frt-stop-frt-GFP Ch.3	BDSC_91999
VGlut-LexA Ch.2	BDSC_84442
ChAT-LexA Ch.3	BDSC_84379
Ppk-LexA Ch.2	From Wei Zhang Lab
Ppk-Gal4 Ch.2	From Wei Zhang Lab
Uas-TNT Ch.3	From Zhefeng Gong Lab
spGFP1-10,LexAop-GFP11 Ch.3	BDSC_58755
TrpA1.sh-Gal4 Ch.2	From Junhai Han Lab
Uas-GCaMP6 Ch.3	BDSC_42749
LexAop-CsChrimson.tdTomato Ch.3	BDSC_82183
LexAop-GCaMP7s Ch.3	BDSC_80913
R65D05-LexA Ch.2	BDSC_53625
Quas-GFP Ch.2	BDSC_52231
transTango Ch.2	BDSC_77123
Uas-sytGFP Ch.3	RRID: BDSC_33065
DvPdf-LexA Ch.2	From Donggen Luo Lab
DvPdf-Gal4 Ch.2	From Donggen Luo Lab
Uas-AstCR1 RNAi Ch.3	THFC_THU2668
Uas-AstCR2 RNAi Ch.3	THFC_THU2117
AstCR1Δ/AstCR1Δ Ch.3	BDSC_84454 (Woo Jae Kim Lab)
AstCR2Δ/AstCR2Δ Ch.3	BDSC_84455 (Woo Jae Kim Lab)
AstCR1-Gal4 Ch.3	From Yi Rao Lab
AstCR2-LexA Ch.3	From Yi Rao Lab
AstAR1-LexA Ch.X	From Yi Rao Lab
Pdf-Gal4 Ch.2	BDSC_80939
Uas-sytGFP Ch.3	BDSC_94619
Quas-Flp Ch.2	BDSC_30126
LexAop-frt-RFP-frt-GFP Ch.3	BDSC_53745
Uas-Hid Ch.X	Wing et al. (2001)
NPF-LexA Ch.3	BDSC_84422 (Yi Rao Lab)
NPFR-LexA Ch.3	BDSC_84423 (Yi Rao Lab)
Uas-NPF RNAi Ch.3	THFC_THU2569
Uas-NPFR RNAi Ch.3	THFC_THU2116
R18H11-Gal4	BDSC_48832
NPF-Gal4 Ch.3	BDSC_84671 (Yi Rao Lab)
Antibodies	SOURCE
Chicken anti-GFP	Abcam:AB13970; RRID: AB_300798
Rabbit anti-DsRed	Takara Bio USA:Cat# 632496; RRID: AB_10013483
Goat anti-Mouse IgG (H+L) Alexa Fluor 488	Thermo Fisher Scientific:Cat# A-11001; RRID: AB_2534069
Goat anti-Mouse IgG (H+L) Alexa Fluor 635	Thermo Fisher Scientific:Cat# A-31574; RRID: AB_2536184
Goat anti-Chicken IgY (H+L), Alexa Fluor 488	Thermo Fisher Scientific:Cat# A-11039; RRID: AB_2534096
Goat anti-Rabbit IgG (H+L) Alexa Fluor 635	Thermo Fisher Scientific:Cat# A-31577; RRID: AB_2536187
Mouse anti V5-Tag	Abd serotec:Cat#MCA1360D550GA; RRID: AB_2687576
Rat anti-FLAG	Novus Biologicals:Cat# NBP1-06712B; RRID: AB_10006034
Rabbit anti-HA	Cell Signaling Technologies:Cat# 3724; RRID: AB_1549585
Rabbit anti-PER	Guo et al. (2014):N/A
Rabbit anti-GFP	Thermo Fisher Scientific:Cat#G10362; RRID: AB_2536526
Mouse anti-Fasciclin II	DSHB:Cat# 1D4, RRID: AB_528235
Donkey anti-Rabbit IgG (H+L) Alexa Fluor 488	Jaskson:Cat#711-546-152; RRID: AB_2340619
ATTO-647-conjugated goat anti-rat	Rockland:Cat# 612-156-120; RRID: AB_10893386
References
1	Deng B, Li Q, Liu X, et al. Chemoconnectomics: Mapping Chemical Transmission in Drosophila. Neuron. 2019;101(5):876-893.e4. doi:10.1016/j.neuron.2019.01.045
2	Liu C, Meng Z, Wiggin TD, et al. A Serotonin-Modulated Circuit Controls Sleep Architecture to Regulate Cognitive Function Independent of Total Sleep in Drosophila. Curr Biol. 2019;29(21):3635-3646.e5. doi:10.1016/j.cub.2019.08.079
3	Wu S, Guo C, Zhao H, et al. Drosulfakinin signaling in fruitless circuitry antagonizes P1 neurons to regulate sexual arousal in Drosophila. Nat Commun. 2019;10(1):4770. Published 2019 Oct 18. doi:10.1038/s41467-019-12758-6
4	Liu C, Zhang B, Zhang L, et al. A neural circuit encoding mating states tunes defensive behavior in Drosophila. Nat Commun. 2020;11(1):3962. Published 2020 Aug 7. doi:10.1038/s41467-020-17771-8
5	Zhao W, Zhou P, Gong C, et al. Author Correction: A disinhibitory mechanism biases Drosophila innate light preference. Nat Commun. 2019;10(1):546. Published 2019 Jan 29. doi:10.1038/s41467-019-08511-8
6	Jin X, Tian Y, Zhang ZC, Gu P, Liu C, Han J. A subset of DN1p neurons integrates thermosensory inputs to promote wakefulness via CNMa signaling. Curr Biol. 2021;31(10):2075-2087.e6. doi:10.1016/j.cub.2021.02.048
7	Li MT, Cao LH, Xiao N, et al. Hub-organized parallel circuits of central circadian pacemaker neurons for visual photoentrainment in Drosophila. Nat Commun. 2018;9(1):4247. Published 2018 Oct 12. doi:10.1038/s41467-018-06506-5
8	Wing JP, Schwartz LM, Nambu JR. The RHG motifs of Drosophila Reaper and Grim are important for their distinct cell death-inducing abilities. Mech Dev. 2001;102(1-2):193-203. doi:10.1016/s0925-4773(01)00316-1
9	Guo F, Cerullo I, Chen X, Rosbash M. PDF neuron firing phase-shifts key circadian activity neurons in Drosophila. Elife. 2014;3:e02780. Published 2014 Jun 17. doi:10.7554/eLife.02780
