# Supplementary material for: Temperature cues are integrated in a flexible circadian neuropeptidergic feedback circuit to remodel sleep-wake patterns in flies
Source: PLoS Biol. 2024 Dec 2;22(12):e3002918. doi: 10.1371/journal.pbio.3002918 (PMC11611155; doi:10.1371/journal.pbio.3002918)
Supplement: S2 Table — (XLSX) [file pbio.3002918.s003.xlsx]

## Sheet: Sheet1
AC	AC_DOWN_5SYN	LPN_UP_5SYN	LPN_DOWN_5SYN	LNd_UP_5SYN	LNd_DOWN_5SYN
720575940619893072	720575940626682682	720575940628248326	720575940637555288	720575940619677342	720575940634984800
720575940618005531	720575940617839739	720575940646160948	720575940628248326	720575940619641152	720575940661302657
720575940633990812	720575940633275999	720575940626412563	720575940646160948	720575940613105381	720575940633615820
720575940612856854	720575940610511043	720575940625741287	720575940644703767	720575940629201724	720575940639642531
	720575940610609454	720575940641791989	720575940626412563	720575940622213545	720575940654676385
LPN	720575940637555288	720575940616950161	720575940639397491	720575940634721761	720575940623305963
720575940637555288	720575940608161116	720575940612391464	720575940625741287	720575940616950161	720575940636099184
720575940639397491	720575940644703767	720575940633990812	720575940641791989	720575940617864961	720575940631989473
720575940644703767	720575940632575584	720575940617448331	720575940616950161	720575940638954611	720575940608227118
720575940625976409	720575940612011377	720575940616909083	720575940612391464	720575940606979081	720575940621031629
720575940629066087	720575940620116091	720575940625365512	720575940633990812	720575940622228999	720575940612710371
720575940618775892	720575940638642502	720575940631057468	720575940617448331	720575940606334338	720575940626692158
	720575940623218175	720575940624156139	720575940625365512	720575940625365512	720575940607569417
LNd	720575940626083428	720575940637951977	720575940616909083	720575940624899767	720575940613681066
720575940634984800	720575940625976409	720575940619893072	720575940624156139	720575940626899817	720575940610967506
720575940631989473	720575940643074976	720575940612856854	720575940637951977	720575940644609440	720575940620597232
720575940606334338	720575940639397491	720575940612856342	720575940618775892	720575940654676385	720575940617448331
720575940654676385	720575940631863085	720575940624375113	720575940629066087	720575940628060986	720575940637229289
720575940626899817	720575940628024107	720575940618005531	720575940624375113	720575940634984800	720575940628731140
720575940621031629	720575940621472294	720575940614544680	720575940625976409	720575940635641189	720575940623218359
720575940634984800	720575940634334675	720575940630666234	720575940631863085	720575940634017619	720575940611046885
720575940631989473	720575940629786998	720575940631863085	720575940629786998	720575940618571200	720575940625527396
720575940606334338	720575940629894716	720575940644703767	720575940633117580	720575940631235665	720575940614630962
720575940654676385	720575940636732334	720575940639397491	720575940615330098	720575940622398836	720575940625478296
720575940626899817	720575940623986364	720575940629752219	720575940637648496	720575940618348357	720575940633954808
720575940621031629	720575940639140329	720575940629786998	720575940630560761	720575940627736119	720575940620070558
	720575940637185252	720575940615330098	720575940622892045	720575940633850579	720575940621325150
	720575940633101516	720575940633117580	720575940628360506	720575940623036766	720575940631087943
	720575940628991885	720575940642592475	720575940620740717	720575940631989473	720575940611430513
	720575940628907681	720575940637648496	720575940626582218	720575940613481282	720575940626580528
	720575940612391464	720575940622892045	720575940627572349	720575940620741205	720575940636633848
	720575940629752219	720575940630560761	720575940630113531	720575940620561713	720575940631098947
	720575940628005877	720575940628360506	720575940629240119	720575940625019454	720575940626644486
	720575940625627023	720575940620740717	720575940626086960	720575940617226641	720575940632512015
	720575940621635325	720575940626582218	720575940623432918	720575940616265077	720575940646225006
	720575940618518582	720575940638758744	720575940619212453	720575940630812354	720575940617318557
	720575940618348357	720575940627572349	720575940610961506	720575940625053773	720575940622319715
	720575940614439110	720575940637555288	720575940606861442	720575940608227118	720575940628248326
	720575940612554979	720575940622160705	720575940632575584	720575940612973674	720575940617643092
	720575940611871352	720575940634818399	720575940631372764	720575940624156139	720575940610304610
	720575940625909991	720575940630113531	720575940627903484	720575940609627403	720575940628060986
	720575940619173104	720575940619212453	720575940626775824	720575940633976403	720575940629470736
	720575940606979081	720575940623432918	720575940612734515	720575940628692040	720575940611617838
	720575940595577319	720575940629240119	720575940646209156	720575940629987579	720575940621605964
	720575940631242799	720575940626086960	720575940631295506	720575940621268907	720575940630755835
	720575940615330098	720575940606861442	720575940608379915	720575940622446106	720575940604838368
	720575940609883722	720575940620767414	720575940608161116	720575940621031629	720575940639308752
	720575940592428739	720575940610961506	720575940632575388	720575940625813447	720575940623605180
	720575940429537763	720575940610400409	720575940629508358	720575940637951977	720575940613096089
		720575940626775824	720575940621339156	720575940631829010	720575940645800739
		720575940631372764	720575940637396964	720575940630362179	720575940625254636
		720575940612734515	720575940633615820	720575940628083767	720575940622809747
		720575940613070632	720575940611738035	720575940633615820	720575940617909387
		720575940627903484	720575940643074976	720575940615871967	720575940611456435
		720575940632575584	720575940620627836	720575940647954564	720575940627042130
		720575940625183178	720575940613555618	720575940614871106	720575940613890674
		720575940608379915	720575940613481282	720575940626909768	720575940632575388
		720575940628859560	720575940633954808	720575940622160705	720575940616107626
		720575940631295506	720575940624343822	720575940637817944	720575940618378708
		720575940632512015	720575940624106776	720575940628338028	720575940618884568
		720575940646209156	720575940622398836	720575940635455351	720575940632695904
		720575940608161116	720575940631768121	720575940619803840	720575940618589158
		720575940636263543	720575940626491727	720575940621059137	720575940611380849
		720575940629508358	720575940624402173	720575940614881366	720575940644609440
		720575940632575388	720575940620116091	720575940614973708	720575940643191575
		720575940621339156	720575940618726454	720575940645975063	720575940619283553
		720575940618804603	720575940610923618	720575940609643273	720575940638097717
		720575940611456661	720575940645601572	720575940637435113	720575940653095670
		720575940637396964	720575940633850579	720575940622273868	720575940632059309
		720575940633615820	720575940632179620	720575940606504370	720575940584002684
		720575940606742027	720575940631098947	720575940610961506	720575940631372764
		720575940624010829	720575940628933163	720575940638978749	720575940615973388
		720575940611738035	720575940617909387	720575940617496861	720575940609261892
		720575940611930339	720575940610601881	720575940621904823	720575940619074049
		720575940612483498	720575940606979081	720575940634819167	720575940628713724
		720575940613555618	720575940629968128	720575940617607451	720575940614365923
		720575940643074976	720575940626644486	720575940629066087	720575940615876436
		720575940608898005	720575940624820775	720575940629968128	720575940621384101
		720575940613481282	720575940622033502	720575940631345465	720575940610537170
		720575940620627836	720575940620297382	720575940629401674	720575940625218590
		720575940622398836	720575940620050303	720575940615990578	720575940624375113
		720575940624343822	720575940616673366	720575940625254636	720575940626732560
		720575940616605579	720575940613992657	720575940619074049	720575940604488672
		720575940624106776		720575940618775892	720575940645678883
		720575940633954808		720575940604838368	720575940496845483
		720575940616103099		720575940625459464	720575940607488539
		720575940625590053		720575940612822056	720575940614714721
		720575940620445062		720575940610543822	720575940619718383
		720575940605033504		720575940613879702	720575940622446106
		720575940627095050		720575940638161973	720575940612335714
		720575940618726454		720575940613428707	720575940607899419
		720575940624402173		720575940628369655	720575940584723339
		720575940612783218		720575940631923727	720575940614444338
		720575940620116091		720575940610923618	720575940626953475
		720575940631768121		720575940637212894	720575940607479835
		720575940626491727		720575940617315189	720575940622745549
		720575940621232304		720575940620354687	720575940609878584
		720575940610609454		720575940632489743	720575940615990578
		720575940610923618		720575940634128063	720575940622228999
		720575940626017960		720575940631763909	720575940612783218
		720575940617909387		720575940625584176	720575940617854646
		720575940619641152		720575940622343152	720575940610991513
		720575940631923727		720575940627933336	720575940608237013
		720575940610134245		720575940619114525	720575940612087922
		720575940615977522		720575940628722284	720575940613873361
		720575940628933163		720575940615594869	720575940639791067
		720575940645601572		720575940614654395	720575940623752741
		720575940610601881		720575940617448331	720575940626962435
		720575940619863125		720575940605068576	720575940622880525
		720575940629548764		720575940627382351	720575940644401956
		720575940633850579		720575940640715392	720575940637212894
		720575940625976409		720575940638646899	720575940634726039
		720575940620755297		720575940622674835	720575940471816518
		720575940631098947		720575940620597232
		720575940632179620		720575940613219946
		720575940606979081		720575940622658317
		720575940611548273		720575940625976409
		720575940622976490		720575940627357457
		720575940639242303		720575940620142203
		720575940613992657		720575940626111502
		720575940616673366		720575940647731252
		720575940628722284		720575940637323839
		720575940626148520		720575940628257874
		720575940616644235		720575940614630962
		720575940629968128		720575940637648496
		720575940625375240		720575940609936882
		720575940621440280		720575940622892045
		720575940620297382		720575940623432918
		720575940622033502		720575940615816605
		720575940624820775		720575940629414972
		720575940618775892		720575940635765496
		720575940620050303		720575940622660863
		720575940626644486		720575940640873891
		720575940659878273		720575940620740717
		720575940628838006		720575940621599741
				720575940620206501
				720575940611128782
				720575940614775592
				720575940630642380
				720575940616107626
				720575940613392101
				720575940637557861
				720575940629912121
				720575940619181551
				720575940618003515
				720575940640836952
				720575940619058036
				720575940610980850
				720575940631087943
				720575940627903484
				720575940624990501
				720575940626410392
				720575940627572349
				720575940646160948
				720575940623218359
				720575940623126152
				720575940635129881
				720575940616131670
				720575940625149437
				720575940627413903
				720575940616171707
				720575940639791067
				720575940605073342
				720575940636226025
				720575940639124029
				720575940659878273
				720575940625766531
				720575940613903778
				720575940618331038
				720575940622195583
				720575940626332166
				720575940639370062
				720575940622125773
				720575940605109782
				720575940626729744
				720575940636910703
				720575940616913676
				720575940627103996
				720575940625508610
				720575940661302657
				720575940637396964
				720575940619343952
				720575940624543013
				720575940630038743
				720575940631098947
				720575940619647168
				720575940621845530
				720575940624701698
				720575940659311489
				720575940618735552
				720575940622587018
				720575940625436805
				720575940628358931
				720575940622995082
				720575940605030316
				720575940626091722
				720575940615581126
				720575940628792442
				720575940634749305
				720575940620627836
				720575940642481627
				720575940605215026
				720575940611614669
				720575940615942978
				720575940616263606
				720575940620312643
				720575940626017960
				720575940633292708
				720575940612327410
				720575940623286271
				720575940630306144
				720575940635253872
				720575940639242303
				720575940613403890
				720575940640429045
				720575940641286797
				720575940607158025
				720575940622033502
				720575940610957778
				720575940618726454
				720575940612880849
				720575940620336038
				720575940621236656
				720575940630833465
				720575940621662332
				720575940619855296
				720575940611456435
				720575940621763330
				720575940615276998
				720575940625876241
				720575940615842278
				720575940623314184
				720575940603854182
				720575940629163419
				720575940612105139
				720575940616026555
				720575940622091107
				720575940626661501
				720575940630979128
				720575940646547844
				720575940605720846
				720575940623576072
				720575940602524934
				720575940636659007
				720575940628248326
				720575940628212303
				720575940638257717
				720575940628244055
				720575940614791018
				720575940626504752
				720575940613475498
				720575940632109775
				720575940635565175
				720575940631103744
				720575940611586227
				720575940619246246
				720575940623474019
				720575940615464891
				720575940630116601
				720575940630401607
				720575940610128082
				720575940638117248
				720575940604488672
				720575940654900385
				720575940611261170
				720575940616614946
				720575940638353973
